# Supplementary material for: Protein and Organic-Molecular Crystallography With 300kV Electrons on a Direct Electron Detector
Source: Front Mol Biosci. 2021 Jan 6;7:612226. doi: 10.3389/fmolb.2020.612226 (PMC7814344; doi:10.3389/fmolb.2020.612226)
Supplement: Supplementary Material 1 — A SerialEM script RotationParallEMex.txt. [file Data_Sheet_1.zip]

Archive with 2 entries (2 files):
- Supplementary1RotationParallEMexTakabaetal2020.txt
- Supplementary2PhBTBTC10rt_c0007r03_v201119.cif
