# Supplementary material for: Protein and Organic-Molecular Crystallography With 300kV Electrons on a Direct Electron Detector
Source: Front Mol Biosci. 2021 Jan 6;7:612226. doi: 10.3389/fmolb.2020.612226 (PMC7814344; doi:10.3389/fmolb.2020.612226)
Supplement: Supplementary Material 1 — A SerialEM script RotationParallEMex.txt. [file Data_Sheet_1.zip › Supplementary1RotationParallEMexTakabaetal2020.txt]

ScriptName RotationParallEMex
# K. Yonekura, RIKEN SPring-8 Center 
#
# 25-Sep-20 Support XF416
#   9-May-20 Modified for DE4
# 22-Apr-20 for DE-64 K. Yonekura
# For CRYO ARM 300 / JEM-2100 using ParallEM on 21-Jan-2020 
#
IsVariableDefined FIRSTTIME
if $repVal1 == 0
   UserSetDirectory
   ReportDateTime
   SaveLogOpenNew $repVal1$repVal2.log
   FIRSTTIME := 1
   YesNoBox Record only flashing time now?
   if $repVal1 == 1
      LongOperation FF -1
   endif
Endif

startAngle = -68 
endAngle   =  68
DE_flag = 1 # 1 / 0 for DE64/XF416
If $DE_flag == 1
    frameRate = 20
   #frameRate = 5
   binning = 2
else
    binning = 1
Endif

# CRYO ARM 300
rotationSpeed          = 2    # 2 for 1 deg/s  CRYO ARM 300
degpers                    = 1    # deg/s
#rotationSpeed          = 1    # 1 for 2 deg/s  CRYO ARM 300
#degpers                    = 2    # deg/s
expTimeperFrame  = 1
#expTimeperFrame  = 0.5
goSpeed                  = 0    # max speed
tiltWait = 15

totalExposureTime = (ABS $endAngle - $startAngle) / $degpers + 1 # s
direction = 1     # for rotation in positive direction 
#direction =  -1 # for rotation in negative direction
preoverun = 1. # pre / over run agnle for gonio start / stop
flagCRYOARM = 1    # Care for flashing and refilling liquid nitrogen
waitBeforeTilt       �@=   1  # s for DE-64/XF416(no EMMENU, N/A for no Auto Exp
ParallEMbat = C:\ProgramData\ParallEM\CallRotation.bat 

#####################
#   Camera setting
#####################
currentCamera = 1
darkgain = 2
recordMode = R

SelectCamera $currentCamera
CameraProperties
echo Camera physical pixel size is $reportedValue4 um
SetBinning $recordMode $binning
SetProcessing $recordMode $darkgain
SetCameraArea $recordMode F
echo Total exposure time $totalExposureTime s at $expTimeperFrame s/frame
SetExposure $recordMode $totalExposureTime 0
if $DE_flag == 1
    SetDECamFrameRate $frameRate
    echo Camera frame rate is $frameRate fps
else
    SetFrameTime $recordMode $expTimeperFrame # For XF416. This does not work with DE64
endif
echo Wait before tilt $waitBeforeTilt s
ReportCameraLength
ReportSpotSize
ReportPercentC2

FlashingInterval = 8
delayTime =  3

echo ========================================
echo ===> Running RotationPEMex
echo ========================================
SetBeamBlank 1
ProgramTimeStamps

if  $flagCRYOARM == 1
loop 15
  AreDewarsFilling
  if $reportedvalue1 == 0
       break
  else
    echo Dewars are filling
    delay 60 sec
  endif
endloop
LongOperation FF $FlashingInterval
Endif

ReportNavItem
Delay 2 sec

echo ===> Tilting to $startAngle degrees
RunInShell $ParallEMbat -1 $startAngle $goSpeed 0
Delay $tiltWait sec

ScreenUp
echo Waiting for $delayTime seconds
Delay $delayTime sec
echo Target angle is $endAngle degree
echo === Data collection using Rotation in ParallEM ===
echo RunInShell $ParallEMbat $expTimeperFrame $endAngle $rotationSpeed 0
RunInShell $ParallEMbat $expTimeperFrame $endAngle $rotationSpeed 0

Delay $waitBeforeTilt
R
echo Data acquisition complete
Delay $delayTime
#TiltTo 0
if $direction == -1
   RunInShell $ParallEMbat -1 -$preoverun $goSpeed 0
else
   RunInShell $ParallEMbat -1 $preoverun $goSpeed 0
endif
Delay $tiltWait sec
echo Reset to 0 degree

ProgramTimeStamps
echo ===> Microscope standby
if $DE_flag != 1
     Delay 20 sec
endif
