# Supplementary material for: Protein and Organic-Molecular Crystallography With 300kV Electrons on a Direct Electron Detector
Source: Front Mol Biosci. 2021 Jan 6;7:612226. doi: 10.3389/fmolb.2020.612226 (PMC7814344; doi:10.3389/fmolb.2020.612226)
Supplement: Supplementary Material 1 — A SerialEM script RotationParallEMex.txt. [file Data_Sheet_1.zip › Supplementary2PhBTBTC10rt_c0007r03_v201119.cif]

 
data_1
 
_audit_creation_method            'SHELXL-2018/3'
_shelx_SHELXL_version_number      '2018/3'
_chemical_name_systematic         2-decyl-7-phenyl[1]-benzothieno[3,2-b][1]benzothiophenes
_chemical_name_common             Ph-BTBT-C10
_chemical_melting_point           ?
_chemical_formula_moiety          C30H32S2
_chemical_formula_sum
 'C120 H128 S8' 
_chemical_formula_weight          1826.70

loop_
 _atom_type_symbol
 _atom_type_description
 _atom_type_scat_dispersion_real
 _atom_type_scat_dispersion_imag
 _atom_type_scat_source
 'C'  'C'   0.0033   0.0016
 'International Tables Vol C Tables 4.2.6.8 and 6.1.1.4'
 'H'  'H'   0.0000   0.0000
 'International Tables Vol C Tables 4.2.6.8 and 6.1.1.4'
 'S'  'S'   0.1246   0.1234
 'International Tables Vol C Tables 4.2.6.8 and 6.1.1.4'
 
_space_group_crystal_system       Monoclinic
_space_group_IT_number            14
_space_group_name_H-M_alt         'P 1 21/a 1'
_space_group_name_Hall            '-P 2yab'
 
_shelx_space_group_comment
;
The symmetry employed for this shelxl refinement is uniquely defined
by the following loop, which should always be used as a source of
symmetry information in preference to the above space-group names.
They are only intended as comments.
;
 
loop_
 _space_group_symop_operation_xyz
 'x, y, z'
 '-x+1/2, y+1/2, -z'
 '-x, -y, -z'
 'x-1/2, -y-1/2, z'
 
_cell_length_a                    5.900
_cell_length_b                    7.510
_cell_length_c                    51.330
_cell_angle_alpha                 90
_cell_angle_beta                  93.06
_cell_angle_gamma                 90
_cell_volume                      2271.1
_cell_formula_units_Z             1
_cell_measurement_temperature     293(2)
_cell_measurement_reflns_used     3705
_cell_measurement_theta_min       0.076
_cell_measurement_theta_max       0.705
 
_exptl_crystal_description        platelet
_exptl_crystal_colour             colorless
_exptl_crystal_density_meas       ?
_exptl_crystal_density_method     ?
_exptl_crystal_density_diffrn     1.336          
_exptl_crystal_F_000              976
_exptl_transmission_factor_min    ?
_exptl_transmission_factor_max    ?
_exptl_crystal_size_max           ?
_exptl_crystal_size_mid           ?
_exptl_crystal_size_min           ?
_exptl_absorpt_coefficient_mu     0.252
_shelx_estimated_absorpt_T_min    ?
_shelx_estimated_absorpt_T_max    ?
_exptl_absorpt_correction_type    ?
_exptl_absorpt_correction_T_min   ?
_exptl_absorpt_correction_T_max   ?
_exptl_absorpt_process_details    ?
_exptl_absorpt_special_details    ?
_diffrn_ambient_temperature       293(2)
_diffrn_radiation_wavelength      0.0197
_diffrn_radiation_type            electron
_diffrn_source                    'JEOL CRYO ARM 300'
_diffrn_measurement_device_type   'DE-64'
_diffrn_measurement_method        'direct detection'
_diffrn_detector_area_resol_mean  ?
_diffrn_reflns_number             3705
_diffrn_reflns_av_unetI/netI      0.3913
_diffrn_reflns_av_R_equivalents   0.334
_diffrn_reflns_limit_h_min        ?
_diffrn_reflns_limit_h_max        ?
_diffrn_reflns_limit_k_min        ?
_diffrn_reflns_limit_k_max        ?
_diffrn_reflns_limit_l_min        ?
_diffrn_reflns_limit_l_max        ?
_diffrn_reflns_theta_min          0.076
_diffrn_reflns_theta_max          0.705
_diffrn_reflns_theta_full         0.677
_diffrn_measured_fraction_theta_max   0.799
_diffrn_measured_fraction_theta_full  0.798
_diffrn_reflns_Laue_measured_fraction_max    0.799
_diffrn_reflns_Laue_measured_fraction_full   0.798
_diffrn_reflns_point_group_measured_fraction_max   0.799
_diffrn_reflns_point_group_measured_fraction_full  0.798
_reflns_number_total              3705
_reflns_number_gt                 1510
_reflns_threshold_expression      'I > 2\s(I)'
_reflns_Friedel_coverage          0.000
_reflns_Friedel_fraction_max      .
_reflns_Friedel_fraction_full     .
 
_reflns_special_details
;
 Reflections were merged by SHELXL according to the crystal
 class for the calculation of statistics and refinement.
 
 _reflns_Friedel_fraction is defined as the number of unique
 Friedel pairs measured divided by the number that would be
 possible theoretically, ignoring centric projections and
 systematic absences.
;
 
_computing_data_collection        ?
_computing_cell_refinement        ?
_computing_data_reduction         ?
_computing_structure_solution     ?
_computing_structure_refinement 'SHELXL-2018/3 (Sheldrick, 2018)'
_computing_molecular_graphics     ?
_computing_publication_material   ?
_refine_special_details           ?
_refine_ls_structure_factor_coef  Fsqd
_refine_ls_matrix_type            full
_refine_ls_weighting_scheme       calc
_refine_ls_weighting_details
'w=1/[\s^2^(Fo^2^)+(0.1000P)^2^] where P=(Fo^2^+2Fc^2^)/3'
_atom_sites_solution_primary      ?
_atom_sites_solution_secondary    ?
_atom_sites_solution_hydrogens    geom
_refine_ls_hydrogen_treatment     constr
_refine_ls_extinction_method      'SHELXL-2018/3 (Sheldrick 2018)'
_refine_ls_extinction_coef        9117(54)
_refine_ls_extinction_expression
 'Fc^*^=kFc[1+0.001xFc^2^\l^3^/sin(2\q)]^-1/4^'
_refine_ls_number_reflns          3705
_refine_ls_number_parameters      290
_refine_ls_number_restraints      468
_refine_ls_R_factor_all           0.3254
_refine_ls_R_factor_gt            0.2539
_refine_ls_wR_factor_ref          0.5572
_refine_ls_wR_factor_gt           0.5502
_refine_ls_goodness_of_fit_ref    2.605
_refine_ls_restrained_S_all       2.691
_refine_ls_shift/su_max           0.651
_refine_ls_shift/su_mean          0.084
 
loop_
 _atom_site_label
 _atom_site_type_symbol
 _atom_site_fract_x
 _atom_site_fract_y
 _atom_site_fract_z
 _atom_site_U_iso_or_equiv
 _atom_site_adp_type
 _atom_site_occupancy
 _atom_site_site_symmetry_order  
 _atom_site_calc_flag
 _atom_site_refinement_flags_posn
 _atom_site_refinement_flags_adp
 _atom_site_refinement_flags_occupancy
 _atom_site_disorder_assembly
 _atom_site_disorder_group
S1 S 0.0326(9) 0.0987(6) 0.33039(19) 0.134(4) Uani 1 1 d D . . . .
S2 S 0.5909(10) -0.1028(7) 0.2970(3) 0.223(8) Uani 1 1 d D . . . .
C2 C 0.4156(18) -0.031(2) 0.3442(3) 0.063(6) Uani 1 1 d D U . . .
C5 C 0.4046(19) -0.0319(19) 0.3181(3) 0.056(7) Uani 1 1 d D U . . .
C10 C 0.579(2) -0.0954(18) 0.3636(4) 0.057(7) Uani 1 1 d D U . . .
H10 H 0.707822 -0.154173 0.358406 0.068 Uiso 1 1 calc R U . . .
C6 C 0.2099(17) 0.0386(15) 0.3085(3) 0.053(7) Uani 1 1 d D U . . .
C4 C 0.207(2) 0.0342(19) 0.2824(4) 0.076(8) Uani 1 1 d D U . . .
C1 C 0.2223(16) 0.0388(12) 0.3543(3) 0.044(7) Uani 1 1 d D U . . .
C8 C 0.3412(17) 0.0038(9) 0.3978(3) 0.067(7) Uani 1 1 d D U . . .
C7 C 0.190(2) 0.0559(14) 0.3799(3) 0.057(7) Uani 1 1 d D U . . .
H7 H 0.055158 0.106341 0.385078 0.069 Uiso 1 1 calc R U . . .
C9 C 0.5480(17) -0.0715(18) 0.3896(4) 0.067(7) Uani 1 1 d D U . . .
H9 H 0.661528 -0.104332 0.401895 0.081 Uiso 1 1 calc R U . . .
C3 C 0.404(3) -0.035(3) 0.2722(4) 0.109(9) Uani 1 1 d D U . . .
C11 C 0.449(3) -0.037(3) 0.2460(4) 0.128(10) Uani 1 1 d D U . . .
H11 H 0.594251 -0.050906 0.240042 0.154 Uiso 1 1 calc R U . . .
C15 C 0.3269(19) 0.0139(11) 0.4272(3) 0.081(7) Uani 1 1 d D U . . .
C14 C 0.037(3) 0.0911(19) 0.2644(5) 0.116(10) Uani 1 1 d D U . . .
H14 H -0.097342 0.140373 0.269868 0.140 Uiso 1 1 calc R U . . .
C16 C 0.157(2) 0.1140(17) 0.4369(4) 0.089(8) Uani 1 1 d D U . . .
H16 H 0.081214 0.194444 0.425685 0.107 Uiso 1 1 calc R U . . .
C18 C 0.212(3) -0.011(2) 0.4788(4) 0.118(9) Uani 1 1 d D U . . .
H18 H 0.177612 -0.016061 0.496278 0.142 Uiso 1 1 calc R U . . .
C13 C 0.073(3) 0.072(2) 0.2376(5) 0.123(10) Uani 1 1 d D U . . .
H13 H -0.029634 0.120271 0.225203 0.148 Uiso 1 1 calc R U . . .
C12 C 0.261(3) -0.019(2) 0.2299(4) 0.120(10) Uani 1 1 d D U . . .
C21 C 0.290(4) -0.041(3) 0.2010(5) 0.174(13) Uani 1 1 d D U . . .
H21A H 0.167870 0.023893 0.191819 0.209 Uiso 1 1 calc R U . . .
H21B H 0.267083 -0.166220 0.196858 0.209 Uiso 1 1 calc R U . . .
C20 C 0.420(3) -0.1123(19) 0.4443(4) 0.106(10) Uani 1 1 d D U . . .
H20 H 0.515165 -0.199222 0.437929 0.127 Uiso 1 1 calc R U . . .
C17 C 0.091(3) 0.103(2) 0.4619(4) 0.105(9) Uani 1 1 d D U . . .
H17 H -0.030617 0.169512 0.467475 0.125 Uiso 1 1 calc R U . . .
C19 C 0.377(3) -0.113(2) 0.4701(5) 0.095(9) Uani 1 1 d D U . . .
H19 H 0.462339 -0.184192 0.481621 0.114 Uiso 1 1 calc R U . . .
C22 C 0.512(4) 0.016(3) 0.1896(6) 0.139(12) Uani 1 1 d D U . . .
H22A H 0.636327 -0.052841 0.197496 0.166 Uiso 1 1 calc R U . . .
H22B H 0.540178 0.140890 0.193528 0.166 Uiso 1 1 calc R U . . .
C23 C 0.499(4) -0.012(3) 0.1597(6) 0.165(13) Uani 1 1 d D U . . .
H23A H 0.379244 0.062154 0.151916 0.198 Uiso 1 1 calc R U . . .
H23B H 0.460788 -0.135047 0.155944 0.198 Uiso 1 1 calc R U . . .
C24 C 0.724(5) 0.034(4) 0.1472(7) 0.211(15) Uani 1 1 d D U . . .
H24A H 0.755679 0.159663 0.149227 0.254 Uiso 1 1 calc R U . . .
H24B H 0.847303 -0.032473 0.155809 0.254 Uiso 1 1 calc R U . . .
C25 C 0.706(6) -0.014(5) 0.1179(7) 0.245(17) Uani 1 1 d D U . . .
H25A H 0.674836 -0.140696 0.116142 0.294 Uiso 1 1 calc R U . . .
H25B H 0.578031 0.049211 0.109649 0.294 Uiso 1 1 calc R U . . .
C26 C 0.916(6) 0.029(5) 0.1034(7) 0.233(17) Uani 1 1 d D U . . .
H26A H 1.034060 -0.054888 0.109074 0.280 Uiso 1 1 calc R U . . .
H26B H 0.967929 0.146467 0.108842 0.280 Uiso 1 1 calc R U . . .
C27 C 0.895(6) 0.026(4) 0.0734(7) 0.245(17) Uani 1 1 d D U . . .
H27A H 0.857365 0.144497 0.067080 0.295 Uiso 1 1 calc R U . . .
H27B H 0.771105 -0.052697 0.067796 0.295 Uiso 1 1 calc R U . . .
C28 C 1.116(6) -0.038(6) 0.0608(8) 0.282(19) Uani 1 1 d D U . . .
H28A H 1.246342 0.004051 0.071330 0.338 Uiso 1 1 calc R U . . .
H28B H 1.119538 -0.166881 0.060775 0.338 Uiso 1 1 calc R U . . .
C29 C 1.133(8) 0.030(6) 0.0327(9) 0.30(2) Uani 1 1 d D U . . .
H29A H 1.003005 -0.018520 0.022628 0.355 Uiso 1 1 calc R U . . .
H29B H 1.111083 0.157876 0.033200 0.355 Uiso 1 1 calc R U . . .
C30 C 1.327(7) -0.001(8) 0.0178(10) 0.32(3) Uani 1 1 d D U . . .
H30A H 1.303726 0.051550 0.000890 0.480 Uiso 1 1 calc R U . . .
H30B H 1.458741 0.050503 0.026665 0.480 Uiso 1 1 calc R U . . .
H30C H 1.349804 -0.127294 0.016009 0.480 Uiso 1 1 calc R U . . .
 
loop_
 _atom_site_aniso_label
 _atom_site_aniso_U_11
 _atom_site_aniso_U_22
 _atom_site_aniso_U_33
 _atom_site_aniso_U_23
 _atom_site_aniso_U_13
 _atom_site_aniso_U_12
S1 0.105(4) 0.080(3) 0.218(14) -0.002(4) 0.015(5) -0.007(3)
S2 0.103(4) 0.071(4) 0.49(2) -0.016(6) -0.004(7) 0.008(3)
C2 0.022(6) 0.078(9) 0.09(2) 0.015(13) 0.001(10) 0.011(6)
C5 0.033(7) 0.060(8) 0.07(2) 0.001(12) -0.017(10) 0.020(6)
C10 0.022(6) 0.047(7) 0.10(2) 0.005(11) -0.022(10) 0.006(5)
C6 0.016(5) 0.010(5) 0.13(2) 0.020(10) 0.005(10) -0.007(4)
C4 0.042(8) 0.031(7) 0.16(2) 0.013(13) 0.015(12) -0.029(6)
C1 0.017(5) 0.002(4) 0.11(2) 0.006(9) -0.003(9) -0.002(4)
C8 0.036(6) 0.004(5) 0.16(2) -0.004(9) 0.033(10) 0.002(4)
C7 0.030(7) 0.029(6) 0.11(2) 0.020(10) -0.010(10) -0.013(5)
C9 0.012(6) 0.055(8) 0.13(2) 0.025(12) -0.014(10) -0.002(5)
C3 0.070(11) 0.097(12) 0.16(3) 0.009(17) 0.029(15) 0.002(9)
C11 0.061(10) 0.139(15) 0.19(3) 0.05(2) 0.028(15) 0.007(10)
C15 0.055(8) 0.028(7) 0.16(2) -0.042(11) 0.022(11) 0.014(6)
C14 0.153(16) 0.028(8) 0.17(3) -0.007(13) 0.047(18) -0.032(9)
C16 0.049(8) 0.053(8) 0.17(3) 0.000(13) 0.035(12) -0.006(6)
C18 0.101(13) 0.106(15) 0.15(3) -0.032(15) 0.027(15) -0.003(11)
C13 0.061(9) 0.103(14) 0.21(3) 0.038(18) 0.025(15) 0.003(9)
C12 0.092(11) 0.082(11) 0.19(3) 0.034(17) 0.015(16) 0.021(10)
C21 0.186(19) 0.140(17) 0.20(4) 0.04(2) 0.03(2) -0.001(16)
C20 0.116(13) 0.039(9) 0.17(3) 0.015(14) 0.033(16) -0.015(8)
C17 0.097(13) 0.062(11) 0.16(3) 0.000(14) 0.034(15) 0.006(9)
C19 0.083(11) 0.064(10) 0.14(3) -0.023(14) 0.025(14) -0.027(8)
C22 0.133(15) 0.097(15) 0.19(4) -0.01(2) 0.04(2) -0.014(12)
C23 0.168(18) 0.079(14) 0.25(4) 0.00(2) 0.01(2) -0.001(14)
C24 0.24(2) 0.124(18) 0.27(4) -0.02(2) 0.01(3) -0.009(19)
C25 0.28(3) 0.17(2) 0.28(4) 0.00(3) 0.00(3) 0.05(2)
C26 0.27(3) 0.15(2) 0.28(4) -0.02(3) -0.03(3) 0.05(2)
C27 0.29(3) 0.153(19) 0.29(4) -0.06(3) -0.02(3) 0.145(19)
C28 0.29(3) 0.23(3) 0.32(5) -0.02(3) -0.06(3) 0.07(2)
C29 0.29(3) 0.26(3) 0.34(5) -0.05(4) 0.00(4) 0.06(3)
C30 0.22(3) 0.31(4) 0.43(7) 0.09(5) -0.02(4) 0.04(4)
 
_geom_special_details
;
 All esds (except the esd in the dihedral angle between two l.s. planes)
 are estimated using the full covariance matrix.  The cell esds are taken
 into account individually in the estimation of esds in distances, angles
 and torsion angles; correlations between esds in cell parameters are only
 used when they are defined by crystal symmetry.  An approximate (isotropic)
 treatment of cell esds is used for estimating esds involving l.s. planes.
;
 
loop_
 _geom_bond_atom_site_label_1
 _geom_bond_atom_site_label_2
 _geom_bond_distance
 _geom_bond_site_symmetry_2
 _geom_bond_publ_flag
S1 C6 1.639(13) . ?
S1 C1 1.678(13) . ?
S2 C5 1.671(13) . ?
S2 C3 1.717(15) . ?
C2 C5 1.339(14) . ?
C2 C1 1.380(13) . ?
C2 C10 1.430(14) . ?
C5 C6 1.335(13) . ?
C10 C9 1.368(15) . ?
C6 C4 1.338(15) . ?
C4 C3 1.397(16) . ?
C4 C14 1.400(16) . ?
C1 C7 1.346(14) . ?
C8 C7 1.305(14) . ?
C8 C9 1.428(13) . ?
C8 C15 1.519(14) . ?
C3 C11 1.387(16) . ?
C11 C12 1.356(16) . ?
C15 C16 1.369(14) . ?
C15 C20 1.384(15) . ?
C14 C13 1.408(17) . ?
C16 C17 1.367(16) . ?
C18 C19 1.335(16) . ?
C18 C17 1.387(17) . ?
C13 C12 1.376(15) . ?
C12 C21 1.513(17) . ?
C21 C22 1.526(17) . ?
C20 C19 1.362(17) . ?
C22 C23 1.547(18) . ?
C23 C24 1.541(18) . ?
C24 C25 1.543(19) . ?
C25 C26 1.515(19) . ?
C26 C27 1.541(19) . ?
C27 C28 1.559(19) . ?
C28 C29 1.538(19) . ?
C29 C30 1.431(19) . ?
 
loop_
 _geom_angle_atom_site_label_1
 _geom_angle_atom_site_label_2
 _geom_angle_atom_site_label_3
 _geom_angle
 _geom_angle_site_symmetry_1
 _geom_angle_site_symmetry_3
 _geom_angle_publ_flag
C6 S1 C1 90.1(7) . . ?
C5 S2 C3 88.0(7) . . ?
C5 C2 C1 112.3(11) . . ?
C5 C2 C10 133.5(13) . . ?
C1 C2 C10 114.1(12) . . ?
C6 C5 C2 111.2(11) . . ?
C6 C5 S2 118.1(11) . . ?
C2 C5 S2 130.7(10) . . ?
C9 C10 C2 120.8(13) . . ?
C4 C6 C5 108.8(12) . . ?
C4 C6 S1 136.0(12) . . ?
C5 C6 S1 115.1(11) . . ?
C6 C4 C3 114.8(14) . . ?
C6 C4 C14 128.7(17) . . ?
C3 C4 C14 116.5(15) . . ?
C7 C1 C2 124.5(12) . . ?
C7 C1 S1 124.4(10) . . ?
C2 C1 S1 111.1(10) . . ?
C7 C8 C9 118.4(14) . . ?
C7 C8 C15 127.6(12) . . ?
C9 C8 C15 114.0(12) . . ?
C8 C7 C1 121.9(14) . . ?
C10 C9 C8 120.0(13) . . ?
C11 C3 C4 125.2(15) . . ?
C11 C3 S2 124.4(13) . . ?
C4 C3 S2 110.2(12) . . ?
C12 C11 C3 113.3(15) . . ?
C16 C15 C20 114.9(14) . . ?
C16 C15 C8 118.0(13) . . ?
C20 C15 C8 123.6(12) . . ?
C13 C14 C4 118.2(18) . . ?
C17 C16 C15 124.0(16) . . ?
C19 C18 C17 120.2(18) . . ?
C14 C13 C12 119.9(17) . . ?
C11 C12 C13 121.5(17) . . ?
C11 C12 C21 117.0(16) . . ?
C13 C12 C21 118.2(17) . . ?
C12 C21 C22 119(2) . . ?
C19 C20 C15 121.8(17) . . ?
C16 C17 C18 117.6(16) . . ?
C18 C19 C20 120.3(19) . . ?
C21 C22 C23 110.2(19) . . ?
C22 C23 C24 113(2) . . ?
C25 C24 C23 110(2) . . ?
C26 C25 C24 114(2) . . ?
C25 C26 C27 117(2) . . ?
C26 C27 C28 113(2) . . ?
C29 C28 C27 113(2) . . ?
C30 C29 C28 123(3) . . ?
 
_refine_diff_density_max    0.904
_refine_diff_density_min   -1.048
_refine_diff_density_rms    0.178

_shelx_res_file
;
REM Best SHELXD solution   FINAL CC 61.10
REM Fragments: 20 1
REM
CELL 0.0197   5.9000   7.5100  51.3300  90.000  93.065  90.000
ZERR 1 0 0 0 0 0 0
LATT 1
SYMM -X+0.5,Y+0.5,-Z
SFAC C H S
UNIT 120 128 8

SHEL 999 0.8
L.S. 30
FMAP 2
PLAN 200 2.3
LIST 6

DEFS 0.02 0.1 0.01 0.04
SIMU 0.04 $C_*
ISOR 0.1 $C_*
XNPD 0.001
WPDB -2

ACTA

FLAT C15 C8 C7 C9 C1 C2 C6 C5 S1 S2 C3 C4 C11 C12 C13 C14 C21
FLAT C18 C16 C15 C20 C17 C19
DFIX 1.7464  C1  S1  C3  S2
DFIX 1.7342  S1  C6  S2  C5
DFIX 1.3919  C1  C2  C3  C4
DFIX 1.4142  C1  C7  C3 C11
DFIX 1.4535  C2  C5  C4  C6
DFIX 1.4097  C2 C10  C4 C14
DFIX 1.3631  C7  C8 C11 C12
DFIX 1.4061  C8  C9 C12 C13
DFIX 1.4067  C9 C10 C14 C13
DFIX 1.3286  C5  C6
DFIX 1.5416  C8 C15
DFIX 1.3832 C15 C16 C15 C20
DFIX 1.3741 C17 C16 C19 C20
DFIX 1.3666 C17 C18 C19 C18
DFIX 1.5286 C12 C21

DANG 2.3884 C17 C15 C19 C15
DANG 2.3780 C18 C16 C18 C20
DANG 2.3958 C17 C19 C16 C20
DANG 2.5211 C16  C8
DANG 2.5829 C20  C8
DANG 2.5335 C15  C7
DANG 2.5303 C15  C9
DANG 2.39    C7  C9  C9  C2  C2  C7
DANG 2.39    C8 C10 C10  C1  C1  C8
DANG 2.39    C4 C13 C13 C11 C11  C4
DANG 2.39    C3 C12 C12 C14 C14  C3

DANG 2.6310 S1 C2 C2 C4
DANG 2.5722 S1 C5 S2 C6
DANG 2.4541 C1 C6 C3 C5
DANG 2.3178 C1 C5 C3 C6
DANG 2.3364 C2 C6 C4 C5

DANG 2.5246 C13 C21
DANG 2.5258 C11 C21

DFIX 1.5418 C21 C22 C22 C23 C23 C24 C24 C25 C25 C26 C26 C27
DFIX 1.5418 C27 C28 C28 C29
DFIX 1.4492 C29 C30

DANG 2.6047 C12 C22
DANG 2.5729 C21 C23 C22 C24 C23 C25 C24 C26 C25 C27 C26 C28
DANG 2.5729 C27 C29
DANG 2.5584 C28 C30

BIND C28 C29
BIND C29 C30

BOND

WGHT    0.100000
EXTI 9117.387695
FVAR      15.61642
S1    3    0.032602    0.098726    0.330386    11.00000    0.10519    0.07985 =
         0.21758   -0.00170    0.01534   -0.00683
S2    3    0.590950   -0.102793    0.297016    11.00000    0.10340    0.07053 =
         0.49210   -0.01590   -0.00427    0.00813
C2    1    0.415561   -0.031016    0.344225    11.00000    0.02210    0.07814 =
         0.08720    0.01546    0.00115    0.01052
C5    1    0.404607   -0.031868    0.318103    11.00000    0.03270    0.06003 =
         0.07345    0.00111   -0.01733    0.02036
C10   1    0.578934   -0.095378    0.363565    11.00000    0.02184    0.04695 =
         0.09898    0.00503   -0.02223    0.00620
AFIX  43
H10   2    0.707822   -0.154173    0.358406    11.00000   -1.20000
AFIX   0
C6    1    0.209933    0.038597    0.308512    11.00000    0.01577    0.01045 =
         0.13380    0.01964    0.00474   -0.00734
C4    1    0.207388    0.034176    0.282448    11.00000    0.04154    0.03103 =
         0.15771    0.01310    0.01452   -0.02872
C1    1    0.222303    0.038821    0.354295    11.00000    0.01734    0.00199 =
         0.11330    0.00625   -0.00267   -0.00249
C8    1    0.341217    0.003758    0.397764    11.00000    0.03626    0.00438 =
         0.16420   -0.00395    0.03299    0.00248
C7    1    0.189604    0.055922    0.379928    11.00000    0.02992    0.02876 =
         0.11143    0.02043   -0.00954   -0.01348
AFIX  43
H7    2    0.055158    0.106341    0.385078    11.00000   -1.20000
AFIX   0
C9    1    0.547956   -0.071522    0.389566    11.00000    0.01245    0.05532 =
         0.13210    0.02521   -0.01432   -0.00212
AFIX  43
H9    2    0.661528   -0.104332    0.401895    11.00000   -1.20000
AFIX   0
C3    1    0.403881   -0.034597    0.272236    11.00000    0.07048    0.09657 =
         0.16362    0.00855    0.02863    0.00210
C11   1    0.449143   -0.037492    0.246007    11.00000    0.06092    0.13890 =
         0.18672    0.05104    0.02756    0.00693
AFIX  43
H11   2    0.594251   -0.050906    0.240042    11.00000   -1.20000
AFIX   0
C15   1    0.326902    0.013885    0.427183    11.00000    0.05542    0.02800 =
         0.16086   -0.04193    0.02193    0.01418
C14   1    0.036596    0.091120    0.264366    11.00000    0.15338    0.02774 =
         0.17230   -0.00734    0.04678   -0.03201
AFIX  43
H14   2   -0.097342    0.140373    0.269868    11.00000   -1.20000
AFIX   0
C16   1    0.156676    0.114016    0.436862    11.00000    0.04913    0.05251 =
         0.16892   -0.00002    0.03455   -0.00583
AFIX  43
H16   2    0.081214    0.194444    0.425685    11.00000   -1.20000
AFIX   0
C18   1    0.211623   -0.010714    0.478812    11.00000    0.10067    0.10563 =
         0.15117   -0.03167    0.02719   -0.00268
AFIX  43
H18   2    0.177612   -0.016061    0.496278    11.00000   -1.20000
AFIX   0
C13   1    0.073013    0.071834    0.237633    11.00000    0.06052    0.10261 =
         0.20771    0.03845    0.02488    0.00278
AFIX  43
H13   2   -0.029634    0.120271    0.225203    11.00000   -1.20000
AFIX   0
C12   1    0.260765   -0.018818    0.229923    11.00000    0.09197    0.08169 =
         0.18784    0.03383    0.01514    0.02113
C21   1    0.289658   -0.041224    0.200990    11.00000    0.18627    0.14021 =
         0.19682    0.04050    0.02702   -0.00071
AFIX  23
H21A  2    0.167870    0.023893    0.191819    11.00000   -1.20000
H21B  2    0.267083   -0.166220    0.196858    11.00000   -1.20000
AFIX   0
C20   1    0.420186   -0.112297    0.444250    11.00000    0.11589    0.03942 =
         0.16586    0.01462    0.03273   -0.01540
AFIX  43
H20   2    0.515165   -0.199222    0.437929    11.00000   -1.20000
AFIX   0
C17   1    0.090808    0.103071    0.461934    11.00000    0.09698    0.06215 =
         0.15744    0.00040    0.03420    0.00617
AFIX  43
H17   2   -0.030617    0.169512    0.467475    11.00000   -1.20000
AFIX   0
C19   1    0.376666   -0.112627    0.470052    11.00000    0.08296    0.06365 =
         0.14126   -0.02301    0.02527   -0.02695
AFIX  43
H19   2    0.462339   -0.184192    0.481621    11.00000   -1.20000
AFIX   0
C22   1    0.511830    0.016258    0.189610    11.00000    0.13284    0.09742 =
         0.18852   -0.01260    0.03596   -0.01443
AFIX  23
H22A  2    0.636327   -0.052841    0.197496    11.00000   -1.20000
H22B  2    0.540178    0.140890    0.193528    11.00000   -1.20000
AFIX   0
C23   1    0.499401   -0.011824    0.159709    11.00000    0.16788    0.07928 =
         0.24872   -0.00212    0.01167   -0.00112
AFIX  23
H23A  2    0.379244    0.062154    0.151916    11.00000   -1.20000
H23B  2    0.460788   -0.135047    0.155944    11.00000   -1.20000
AFIX   0
C24   1    0.723679    0.033613    0.147157    11.00000    0.24039    0.12432 =
         0.26941   -0.01846    0.01230   -0.00935
AFIX  23
H24A  2    0.755679    0.159663    0.149227    11.00000   -1.20000
H24B  2    0.847303   -0.032473    0.155809    11.00000   -1.20000
AFIX   0
C25   1    0.705893   -0.014294    0.117878    11.00000    0.28238    0.17083 =
         0.28038    0.00086    0.00107    0.05255
AFIX  23
H25A  2    0.674836   -0.140696    0.116142    11.00000   -1.20000
H25B  2    0.578031    0.049211    0.109649    11.00000   -1.20000
AFIX   0
C26   1    0.916278    0.028869    0.103432    11.00000    0.26718    0.14766 =
         0.27894   -0.01930   -0.03292    0.04828
AFIX  23
H26A  2    1.034060   -0.054888    0.109074    11.00000   -1.20000
H26B  2    0.967929    0.146467    0.108842    11.00000   -1.20000
AFIX   0
C27   1    0.894958    0.025774    0.073375    11.00000    0.28571    0.15265 =
         0.29412   -0.05697   -0.02135    0.14494
AFIX  23
H27A  2    0.857365    0.144497    0.067080    11.00000   -1.20000
H27B  2    0.771105   -0.052697    0.067796    11.00000   -1.20000
AFIX   0
C28   1    1.115663   -0.037756    0.060794    11.00000    0.29236    0.23013 =
         0.31507   -0.02324   -0.05977    0.06705
AFIX  23
H28A  2    1.246342    0.004051    0.071330    11.00000   -1.20000
H28B  2    1.119538   -0.166881    0.060775    11.00000   -1.20000
AFIX   0
C29   1    1.132556    0.029894    0.032689    11.00000    0.28590    0.26018 =
         0.34067   -0.04809    0.00105    0.06005
AFIX  23
H29A  2    1.003005   -0.018520    0.022628    11.00000   -1.20000
H29B  2    1.111083    0.157876    0.033200    11.00000   -1.20000
AFIX   0
C30   1    1.327237   -0.001415    0.017840    11.00000    0.21569    0.31092 =
         0.42977    0.08640   -0.01726    0.03804
AFIX  33
H30A  2    1.303726    0.051550    0.000890    11.00000   -1.50000
H30B  2    1.458741    0.050503    0.026665    11.00000   -1.50000
H30C  2    1.349804   -0.127294    0.016009    11.00000   -1.50000
AFIX   0
HKLF 4


REM
REM wR2 = 0.5572, GooF = S = 2.605, Restrained GooF = 2.691 for all data
REM R1 = 0.2539 for 1510 Fo > 4sig(Fo) and 0.3254 for all 3705 data
REM 290 parameters refined using 468 restraints

END

WGHT      0.2000      0.0000

REM Highest difference peak  0.904,  deepest hole -1.048,  1-sigma level  0.178
;
_shelx_res_checksum   58735

_shelx_hkl_file
;
   0  -1   0  15976. 1013.15   1
   0  -1  -1 4826.75 449.793   1
   0  -1  -2 4580.74 533.310   1
   0  -1  -3 9101.20 736.453   1
   0  -1  -4 4903.19 547.095   1
   0  -1  -5 5909.08 864.569   1
   0  -1  -6 1819.22 780.276   1
   0  -1  -8  11641. 2441.73   1
   0  -2   0 999999.  46947.   1
   0  -2  -1 165912. 6625.62   1
   0  -2  -2 210646. 7099.63   1
   0  -2  -3  90751. 3169.25   1
   0  -2  -4  41047. 1687.17   1
   0  -2  -5  12415. 1008.77   1
   0  -2  -6 5444.13 797.170   1
   0  -2  -7 8708.11 897.832   1
   0  -2  -8 7981.37 1007.35   1
   0  -2  -9  11597. 1295.83   1
   0  -2 -10 2654.70 1536.95   1
   0  -2 -11 4247.89 1475.34   1
   0  -2 -12 3728.85 1933.18   1
   0  -2 -13 5327.10 3958.39   1
   0   2  14  14232. 4963.18   1
   0  -2 -15 6098.97 2834.47   1
   0  -2 -16 2819.17 2988.23   1
   0  -2 -17 2504.72 4548.36   1
   0  -3   0  64097. 4009.55   1
   0  -3  -1  48577. 1979.48   1
   0  -3  -2  16666. 1167.09   1
   0  -3  -3  14876. 1081.77   1
   0  -3  -4  17591. 1138.88   1
   0  -3  -5  13661. 1086.46   1
   0  -3  -6  10852. 1258.12   1
   0  -3  -7  14146. 1327.12   1
   0  -3  -8  30081. 2143.12   1
   0  -3  -9  30177. 1889.79   1
   0  -3 -10  49264. 2706.31   1
   0  -3 -11  76579. 4284.72   1
   0  -3 -12  39455. 2599.98   1
   0  -3 -13  35318. 2598.98   1
   0  -3 -14  33502. 2946.42   1
   0  -3 -15  24227. 3244.11   1
   0  -3 -16  36425. 3277.37   1
   0  -3 -17  20218. 3137.71   1
   0  -3 -18  40566. 4836.23   1
   0  -3 -19  64165. 8535.13   1
   0  -3 -20  31028. 5849.18   1
   0   3  21  21894.  10000.   1
   0  -3 -22  35382. 8325.36   1
   0  -3 -23  16037. 6625.95   1
   0  -3 -24 4276.59 6193.01   1
   0   3  25 2829.23 9001.28   1
   0  -3 -26 7969.73 8681.90   1
   0  -4   0 730929.  34418.   1
   0  -4  -1 344158.  13204.   1
   0  -4  -2 109214. 4208.60   1
   0  -4  -3  78646. 3330.25   1
   0  -4  -4  74041. 2999.89   1
   0  -4  -5  55643. 2911.23   1
   0  -4  -6  24280. 1721.42   1
   0  -4  -7  19761. 1681.56   1
   0  -4  -8  31061. 2337.73   1
   0  -4  -9  40273. 2408.58   1
   0  -4 -10  43638. 2907.62   1
   0  -4 -11  39280. 2875.01   1
   0  -4 -12  31096. 2471.30   1
   0  -4 -13  26515. 2495.14   1
   0  -4 -14  18829. 2493.32   1
   0  -4 -15  16606. 2675.78   1
   0  -4 -16  20107. 2511.18   1
   0  -4 -17  20164. 2737.60   1
   0  -4 -18  10303. 2700.26   1
   0  -4 -19 8312.40 3052.35   1
   0  -4 -20 9102.96 4053.18   1
   0  -4 -21 7560.20 3561.29   1
   0  -4 -22 3078.96 4234.30   1
   0  -4 -23  14966. 4272.68   1
   0  -4 -24  53738. 7387.06   1
   0  -4 -25  46754. 8399.16   1
   0  -4 -26  40482. 8251.47   1
   0  -4 -27  45453.  10098.   1
   0   4  28  15671.  14335.   1
   0  -4 -29  15374.  14427.   1
   0  -4 -30  38677.  12350.   1
   0  -4 -31  30143.  11789.   1
   0  -4 -32 6097.69  10302.   1
   0  -4 -33 1372.01  11086.   1
   0  -4 -34 2050.89  11228.   1
   0   4  35  15851.  19144.   1
   0   4  36  23197.  20514.   1
   0  -5   0  54165. 3773.95   1
   0  -5  -1  50682. 2564.87   1
   0  -5  -2  40467. 2431.69   1
   0  -5  -3  23313. 1959.66   1
   0  -5  -4  17461. 1867.83   1
   0  -5  -5  13319. 1875.85   1
   0  -5  -6  11443. 2082.54   1
   0  -5  -7 8827.57 1988.74   1
   0  -5  -8 7139.28 1863.48   1
   0  -5  -9 8696.34 2049.34   1
   0  -5 -10  11799. 2435.87   1
   0  -5 -11  12467. 2194.53   1
   0  -5 -12  12614. 2832.60   1
   0  -5 -13  18282. 3019.49   1
   0  -5 -14  20953. 2618.59   1
   0  -5 -15  21298. 2978.93   1
   0  -5 -16  23291. 3443.11   1
   0  -5 -17  22800. 3470.19   1
   0  -5 -18  14672. 3741.39   1
   0  -5 -19 9736.32 3974.52   1
   0  -5 -20 7885.29 3493.07   1
   0  -5 -21 4844.56 3842.88   1
   0  -5 -22 4657.40 4127.64   1
   0  -5 -23 3267.58 4847.00   1
   0  -5 -24 3990.05 5644.04   1
   0  -5 -25 7532.75 6681.97   1
   0  -5 -26 8235.60 6427.71   1
   0  -5 -27 4686.34 6040.86   1
   0  -5 -28 1963.74 6541.68   1
   0  -5 -29 2391.32 7779.55   1
   0  -5 -30 1802.33 9262.00   1
   0  -5 -31 4417.88  11577.   1
   0  -5 -32 4681.59  14360.   1
   0  -5 -33  833.88  15654.   1
   0  -5 -34 1352.67  22747.   1
   0   5  35 3633.18  40491.   1
   0  -5 -36  10462.  42473.   1
   0  -5 -37 4349.23  33627.   1
   0  -5 -38 3811.78  37446.   1
   0  -5 -39 3833.24  39302.   1
   0  -5 -40  908.95  38398.   1
   0  -5 -41 8588.62  35289.   1
   0  -5 -42  10561.  31684.   1
   0  -5 -43 5825.48  28493.   1
   0   5  44  11435.  46181.   1
   0   5  45 4886.09  42620.   1
   0  -6   0 217583.  11024.   1
   0  -6  -1 171607. 6743.69   1
   0  -6  -2  67797. 3639.23   1
   0  -6  -3  43440. 2820.13   1
   0  -6  -4  29477. 2784.27   1
   0  -6  -5  19856. 2442.25   1
   0  -6  -6  13972. 2441.79   1
   0  -6  -7 9846.78 2673.48   1
   0  -6  -8 7901.57 2725.53   1
   0  -6  -9  11129. 2968.97   1
   0  -6 -10  13637. 2841.12   1
   0  -6 -11  15880. 2885.38   1
   0  -6 -12  14714. 3403.40   1
   0  -6 -13  11933. 3203.83   1
   0  -6 -14  10118. 3811.60   1
   0  -6 -15  10265. 4289.46   1
   0  -6 -16  13432. 3999.91   1
   0  -6 -17  13836. 4098.67   1
   0  -6 -18 9201.04 4530.90   1
   0  -6 -19 5065.75 5031.43   1
   0  -6 -20 4179.71 5723.87   1
   0  -6 -21 5325.93 5805.03   1
   0  -6 -22 6661.41 5906.66   1
   0  -6 -23  13293. 6092.68   1
   0  -6 -24  12928. 6320.85   1
   0  -6 -25  13228. 6752.34   1
   0  -6 -26  12185. 7339.38   1
   0  -6 -27 8147.73 8550.08   1
   0  -6 -28 3255.24 8569.83   1
   0  -6 -29 3093.37  10391.   1
   0  -6 -30 5630.77  11356.   1
   0  -6 -31 5576.44  11782.   1
   0  -6 -32 4876.91  11279.   1
   0  -6 -33 5029.18  13017.   1
   0  -6 -34 8841.52  12018.   1
   0  -6 -35  14295.  12917.   1
   0  -6 -36 7190.90  15037.   1
   0  -6 -37  979.85  14906.   1
   0  -6 -38 -715.24  23174.   1
   0  -6 -39 -544.88  19594.   1
   0  -6 -40 2057.58  26595.   1
   0  -6 -41 2444.75  25748.   1
   0   6  42 1776.39  33105.   1
   0  -6 -43 1610.46  30899.   1
   0  -6 -44  982.72  32026.   1
   0  -6 -45 -1387.1  24618.   1
   0  -6 -46 1498.91  25754.   1
   0  -6 -47 -1004.7  28365.   1
   0  -6 -48 1401.77  29603.   1
   0  -6 -49  947.87  30819.   1
   0  -7   0  26775. 4990.28   1
   0  -7  -1  25539. 3538.09   1
   0  -7  -2  20259. 3455.18   1
   0  -7  -3  14222. 3851.87   1
   0  -7  -4 8753.17 4087.62   1
   0  -7  -5 7373.63 4048.34   1
   0  -7  -6 8102.81 3464.28   1
   0  -7  -7  10035. 3812.01   1
   0  -7  -8  13067. 4224.22   1
   0  -7  -9  23168. 4196.76   1
   0  -7 -10  33247. 4645.89   1
   0  -7 -11  38183. 4649.12   1
   0  -7 -12  43098. 5144.16   1
   0  -7 -13  37255. 5512.60   1
   0  -7 -14  35617. 5806.84   1
   0  -7 -15  36399. 5409.17   1
   0  -7 -16  32579. 5784.48   1
   0  -7 -17  30564. 5966.20   1
   0  -7 -18  26277. 6544.81   1
   0  -7 -19  19742. 6533.16   1
   0  -7 -20  15548. 5814.11   1
   0  -7 -21 8450.67 6361.22   1
   0  -7 -22 6034.48 7299.52   1
   0  -7 -23 2739.70 7711.90   1
   0  -7 -24 1610.75 8145.61   1
   0  -7 -25 2273.62 9106.62   1
   0  -7 -26 1580.20 8154.79   1
   0  -7 -27 1912.55 8586.09   1
   0  -7 -28 2111.34 8626.69   1
   0  -7 -29 2624.47 8931.89   1
   0  -7 -30 2460.86 9610.30   1
   0  -7 -31 3069.63 9652.35   1
   0  -7 -32 1158.89 9851.71   1
   0  -7 -33 2015.03  11139.   1
   0  -7 -34 2155.53  11751.   1
   0  -7 -35  798.74  11484.   1
   0  -7 -36  348.85  12624.   1
   0  -7 -37 1326.68  12567.   1
   0  -7 -38 1315.28  15425.   1
   0  -7 -39  223.06  14288.   1
   0  -7 -40 1004.37  17905.   1
   0  -7 -41  923.86  16274.   1
   0  -7 -42 -622.58  18202.   1
   0  -8   0  51202. 7582.21   1
   0  -8  -1  47675. 5308.78   1
   0  -8  -2  31767. 4988.40   1
   0  -8  -3  18890. 4846.91   1
   0  -8  -4  12158. 4827.24   1
   0  -8  -5 9413.81 4832.77   1
   0  -8  -6  10817. 5171.53   1
   0  -8  -7  12813. 5155.44   1
   0  -8  -8  13971. 5804.93   1
   0  -8  -9  13867. 6171.75   1
   0  -8 -10  10714. 6590.92   1
   0  -8 -11 7678.23 6815.32   1
   0  -8 -12 5117.96 7618.95   1
   0  -8 -13 2896.38 6587.39   1
   0  -8 -14 1919.46 7158.49   1
   0  -8 -15  910.90 7765.73   1
   0  -8 -16 2695.09 7270.55   1
   0  -8 -17 3187.71 7794.44   1
   0  -8 -18 1707.11 8406.00   1
   0  -8 -19 2167.63 9973.82   1
   0  -8 -20  716.43  10024.   1
   0  -8 -21 1299.37  10268.   1
   0  -8 -22 1905.43  10886.   1
   0  -8 -23 1524.39  10449.   1
   0  -8 -24  830.49  11649.   1
   0  -8 -25  629.93  13091.   1
   0  -8 -26 2442.71  15011.   1
   0  -8 -27 4083.95  12872.   1
   0  -8 -28 5523.03  13365.   1
   0  -8 -29 8090.39  14406.   1
   0  -8 -30 5389.50  13479.   1
   0  -8 -31 1343.20  14911.   1
   0  -8 -32 1499.68  14482.   1
   0  -8 -33 2732.12  15070.   1
   0  -9   0  16371.  10417.   1
   0  -9  -1  16105. 7511.13   1
   0  -9  -2  13489. 7522.78   1
   0  -9  -3  10616. 7603.51   1
   0  -9  -4 7481.35 8079.07   1
   0  -9  -5 5587.44 9124.81   1
   0  -9  -6 5263.54 8153.37   1
   0  -9  -7 4908.24 8112.54   1
   0  -9  -8 4918.28 8246.33   1
   0  -9  -9 6731.65 9505.70   1
   0  -9 -10 7207.04 9343.35   1
   0  -9 -11 8035.01  11348.   1
   0  -9 -12 9017.02  11435.   1
   0  -9 -13 7725.09  11632.   1
   0  -9 -14 5916.74  12036.   1
   0  -9 -15 6866.64  12989.   1
   0  -9 -16 5269.25  12829.   1
   0  -9 -17 5373.12  13071.   1
   0  -9 -18 4771.29  12979.   1
   1   0  -9  104.52 3008.18   1
   1   0  -8 3404.93 1816.97   1
   1   0  -7 1253.23 1112.62   1
   1   0  -6 1489.69 934.853   1
   1   0  -5 1324.13 750.654   1
   1   0  -4 2850.28 655.654   1
   1   0  -3 3850.02 614.119   1
   1   0  -2  11036. 884.702   1
   1   0  -1 2503.71 933.188   1
   1   0   0 7376.41 636.235   1
   1   0   1 1743.01 435.129   1
   1   0   2 3076.02 549.893   1
   1   0   3 2195.60 602.136   1
   1   0   4 1069.60 589.929   1
   1   0   5 1136.89 617.098   1
   1   0   6 1938.45 744.404   1
   1   0   7 3517.61 861.587   1
   1   0   8 1135.19 895.987   1
   1   0   9 1847.80 1016.45   1
   1   0  10 6935.40 1773.94   1
   1   0  11 5934.79 1810.20   1
   1   0  12  13332. 2348.98   1
   1   0  13 2925.20 1779.03   1
   1   0  14 2166.92 1875.54   1
   1   0  15 3716.84 1873.23   1
  -1  -1  12  19258. 4008.73   1
  -1  -1  11  22590. 2246.36   1
  -1  -1  10  33822. 2541.51   1
  -1  -1   9 141225. 6836.90   1
  -1  -1   8  91199. 4490.93   1
  -1  -1   7 7321.33 1597.20   1
  -1  -1   6  11095. 1364.10   1
  -1  -1   5  95938. 4246.65   1
  -1  -1   4 7997.40 736.644   1
  -1  -1   3  22233. 1120.18   1
  -1  -1   2 145860. 5119.14   1
  -1  -1   1 425053.  14586.   1
  -1  -1   0 241222. 8620.65   1
  -1  -1  -1 159210. 5144.45   1
  -1  -1  -2 534792.  16878.   1
  -1  -1  -3  32672. 1376.87   1
  -1  -1  -4  99124. 3340.32   1
  -1  -1  -5 465792.  15053.   1
  -1  -1  -6 218496. 7369.61   1
  -1  -1  -7 303896.  10670.   1
  -1  -1  -8  63403. 2656.27   1
  -1  -1  -9  30359. 1624.00   1
  -1  -1 -10  38521. 2528.90   1
  -1  -1 -11  26172. 2341.79   1
  -1  -1 -12  45898. 5682.80   1
  -1  -1 -13  43910. 5471.60   1
  -1  -1 -14  13255. 2394.22   1
  -1  -1 -15  13782. 2448.93   1
  -1  -1 -16  11096. 2586.65   1
  -1  -1 -17  33100. 4635.97   1
  -1  -1 -18  73816. 9104.24   1
  -1  -1 -19  24638. 4073.17   1
  -1  -1 -20  34691. 6974.89   1
  -1  -2  17  59617.  12766.   1
  -1  -2  16  51450. 7476.97   1
  -1  -2  15  20057. 2636.34   1
  -1  -2  14  15834. 1810.74   1
  -1  -2  13  11551. 1762.75   1
  -1  -2  12  11666. 1590.13   1
  -1  -2  11  17515. 1632.48   1
  -1  -2  10  16055. 1397.50   1
  -1  -2   9  39176. 2297.52   1
  -1  -2   8  38209. 2328.36   1
  -1  -2   7  36304. 1763.61   1
  -1  -2   6 112546. 3857.01   1
  -1  -2   5 111283. 3755.03   1
  -1  -2   4 183878. 5806.07   1
  -1  -2   3 302578.  10040.   1
  -1  -2   2 542042.  18256.   1
  -1  -2   1 834194.  27117.   1
  -1  -2   0 531581.  16173.   1
  -1  -2  -1 505718.  15258.   1
  -1  -2  -2 497975.  14198.   1
  -1  -2  -3 193975. 5614.76   1
  -1  -2  -4  25803. 1409.85   1
  -1  -2  -5  28640. 1590.36   1
  -1  -2  -6  95125. 3349.94   1
  -1  -2  -7  43352. 1807.34   1
  -1  -2  -8  39427. 1950.20   1
  -1  -2  -9  18625. 1288.04   1
  -1  -2 -10 9654.14 1097.92   1
  -1  -2 -11 8549.51 1228.27   1
  -1  -2 -12  28317. 2271.80   1
  -1  -2 -13  29369. 2325.33   1
  -1  -2 -14  67406. 4493.12   1
  -1  -2 -15 127279. 7713.42   1
  -1  -2 -16  71581. 4595.68   1
  -1  -2 -17  21478. 2301.36   1
  -1  -2 -18  15892. 2594.43   1
  -1  -2 -19 8363.29 2466.55   1
  -1  -2 -20  10468. 3021.05   1
  -1  -2 -21  13547. 3633.63   1
  -1  -2 -22 9020.25 3589.49   1
  -1  -2 -23  11580. 3981.75   1
  -1  -2 -24 6274.03 3824.91   1
  -1  -2 -25 2162.22 5205.47   1
   1   3 -25 8153.28 8252.39   1
  -1  -3  24 6561.50 5642.17   1
  -1  -3  23 7555.45 5009.34   1
  -1  -3  22 6243.13 4503.33   1
  -1  -3  21 3946.88 4386.09   1
  -1  -3  20 7392.22 5308.46   1
  -1  -3  19  15287. 5429.30   1
  -1  -3  18  25482. 3599.96   1
  -1  -3  17  49509. 4583.73   1
  -1  -3  16  50585. 4292.35   1
  -1  -3  15  30842. 3447.75   1
  -1  -3  14  27005. 3219.42   1
  -1  -3  13  53207. 3584.18   1
  -1  -3  12  78574. 3671.44   1
  -1  -3  11  52326. 2468.66   1
  -1  -3  10  19769. 1513.73   1
  -1  -3   9  15906. 1311.24   1
  -1  -3   8  27049. 1350.37   1
  -1  -3   7  22143. 1268.25   1
  -1  -3   6  12153. 1054.86   1
  -1  -3   5  24850. 1288.24   1
  -1  -3   4  73282. 2524.75   1
  -1  -3   3  97966. 3272.59   1
  -1  -3   2 137063. 4881.20   1
  -1  -3   1 233252. 7097.21   1
  -1  -3   0 173905. 5318.86   1
  -1  -3  -1 158574. 5171.97   1
  -1  -3  -2 224881. 7239.83   1
  -1  -3  -3  55021. 2549.67   1
  -1  -3  -4  28116. 1597.65   1
  -1  -3  -5  67981. 2446.57   1
  -1  -3  -6  69876. 2396.98   1
  -1  -3  -7  27345. 1484.08   1
  -1  -3  -8 9056.16 990.318   1
  -1  -3  -9 8429.32 1124.67   1
  -1  -3 -10  23227. 1907.95   1
  -1  -3 -11  29751. 2157.67   1
  -1  -3 -12  31769. 2219.13   1
  -1  -3 -13  28048. 2180.51   1
  -1  -3 -14  62845. 4518.76   1
  -1  -3 -15 128790. 6883.81   1
  -1  -3 -16  99189. 5689.17   1
  -1  -3 -17  30974. 2507.12   1
  -1  -3 -18  17358. 2179.06   1
  -1  -3 -19 9482.55 1943.03   1
  -1  -3 -20 8623.84 2103.03   1
  -1  -3 -21 5659.63 2117.30   1
  -1  -3 -22 5352.13 2314.39   1
  -1  -3 -23 8337.72 2504.21   1
  -1  -3 -24 8727.15 2786.35   1
  -1  -3 -25  17442. 3805.43   1
  -1  -3 -26  24026. 4757.09   1
  -1  -3 -27  12018. 4610.54   1
  -1  -3 -28 6814.11 5205.41   1
  -1  -3 -29 5897.87 6504.72   1
  -1  -3 -30  482.74 9856.62   1
   1   4 -34 5132.05  15345.   1
  -1  -4  33 3604.55  12760.   1
   1   4 -32 -148.38  15055.   1
  -1  -4  31  464.77 9126.43   1
  -1  -4  30  730.30 7800.38   1
  -1  -4  29 1444.46 6737.74   1
  -1  -4  28 4210.69 7785.98   1
  -1  -4  27 4716.21 7722.74   1
  -1  -4  26 3727.84 6202.34   1
  -1  -4  25 3386.34 5621.10   1
  -1  -4  24 5636.86 5154.33   1
  -1  -4  23 7048.67 4705.74   1
  -1  -4  22 6705.43 5880.41   1
  -1  -4  21 5004.07 3851.01   1
  -1  -4  20 8327.03 3798.78   1
  -1  -4  19 8147.27 3927.81   1
  -1  -4  18  16523. 3449.90   1
  -1  -4  17  28508. 3186.13   1
  -1  -4  16  27515. 3021.52   1
  -1  -4  15  17294. 2687.22   1
  -1  -4  14  11941. 2084.83   1
  -1  -4  13  14013. 2001.48   1
  -1  -4  12  19029. 1921.30   1
  -1  -4  11  20806. 1729.56   1
  -1  -4  10  33194. 1940.98   1
  -1  -4   9  43669. 2038.88   1
  -1  -4   8  29752. 1803.68   1
  -1  -4   7  13677. 1210.39   1
  -1  -4   6  20023. 1333.19   1
  -1  -4   5  46501. 2185.68   1
  -1  -4   4 104553. 3604.43   1
  -1  -4   3 180548. 6089.08   1
  -1  -4   2 278931. 8801.48   1
  -1  -4   1 405143.  12495.   1
  -1  -4   0 317464.  10593.   1
  -1  -4  -1 208530. 6849.42   1
  -1  -4  -2 173431. 5315.90   1
  -1  -4  -3  93657. 3208.36   1
  -1  -4  -4  31636. 1795.47   1
  -1  -4  -5  15420. 1299.94   1
  -1  -4  -6  12262. 1325.14   1
  -1  -4  -7  15974. 1333.17   1
  -1  -4  -8  15659. 1386.81   1
  -1  -4  -9  13761. 1767.36   1
  -1  -4 -10  12355. 1799.39   1
  -1  -4 -11  16205. 1812.43   1
  -1  -4 -12  25385. 2364.53   1
  -1  -4 -13  27779. 2688.57   1
  -1  -4 -14  33216. 2672.10   1
  -1  -4 -15  47327. 3289.25   1
  -1  -4 -16  38338. 2990.29   1
  -1  -4 -17  14831. 2123.43   1
  -1  -4 -18 7000.97 1907.21   1
  -1  -4 -19 5412.05 1867.32   1
  -1  -4 -20 4775.77 1936.39   1
  -1  -4 -21 4046.64 1981.05   1
  -1  -4 -22 2905.95 2154.27   1
  -1  -4 -23 1356.85 2406.00   1
  -1  -4 -24 1944.51 2702.74   1
  -1  -4 -25 5121.39 3172.16   1
  -1  -4 -26 7671.52 3826.28   1
  -1  -4 -27 5721.61 4645.28   1
  -1  -4 -28 2085.00 5040.24   1
  -1  -4 -29 1870.96 5769.37   1
  -1  -4 -30 5078.53 6944.16   1
  -1  -4 -31 7295.19 7946.35   1
  -1  -4 -32 4207.26 8501.24   1
  -1  -4 -33 5001.44 9274.34   1
  -1  -4 -34 4800.91 9758.38   1
  -1  -4 -35 1563.26  15317.   1
  -1  -4 -36 -878.15  15780.   1
   1   4  37 3319.31  33531.   1
   1   5 -43 -963.64  40051.   1
  -1  -5  41 -996.39  28895.   1
   1   5 -40 -1913.7  52348.   1
  -1  -5  39 2667.13  34750.   1
  -1  -5  38 9896.94  33927.   1
  -1  -5  37  11661.  21780.   1
  -1  -5  36  12131.  21895.   1
  -1  -5  35 6501.48  15663.   1
  -1  -5  34 2189.89  16166.   1
  -1  -5  33 3637.21  14829.   1
  -1  -5  32 3275.01  13636.   1
  -1  -5  31 3203.60  12971.   1
  -1  -5  30 3059.59 9884.63   1
  -1  -5  29 2025.06 8552.87   1
  -1  -5  28 1280.65  11640.   1
  -1  -5  27 3336.85 7640.16   1
  -1  -5  26 3872.16 7773.77   1
  -1  -5  25 3177.98 6406.58   1
  -1  -5  24 4695.08 5698.94   1
  -1  -5  23  11070. 5894.76   1
  -1  -5  22  13629. 5683.41   1
  -1  -5  21  13198. 5044.48   1
  -1  -5  20  19182. 4513.56   1
  -1  -5  19  24188. 4286.89   1
  -1  -5  18  34205. 4391.88   1
  -1  -5  17  52651. 4328.47   1
  -1  -5  16  54526. 4019.63   1
  -1  -5  15  36104. 4341.93   1
  -1  -5  14  33979. 3226.13   1
  -1  -5  13  66705. 3764.75   1
  -1  -5  12  82912. 4077.25   1
  -1  -5  11  69395. 3786.98   1
  -1  -5  10  50728. 2947.50   1
  -1  -5   9  49417. 3032.06   1
  -1  -5   8  42915. 2681.50   1
  -1  -5   7  23286. 1913.13   1
  -1  -5   6  14043. 1699.67   1
  -1  -5   5  23550. 1926.38   1
  -1  -5   4  30128. 2168.90   1
  -1  -5   3  36906. 2133.04   1
  -1  -5   2  63420. 2899.44   1
  -1  -5   1  71246. 3120.14   1
  -1  -5   0  65390. 2985.75   1
  -1  -5  -1  58502. 3042.41   1
  -1  -5  -2  47992. 2405.52   1
  -1  -5  -3  39574. 2327.57   1
  -1  -5  -4  19285. 2077.46   1
  -1  -5  -5  19933. 2067.91   1
  -1  -5  -6  25315. 1983.22   1
  -1  -5  -7  27218. 2098.68   1
  -1  -5  -8  23012. 2526.95   1
  -1  -5  -9  25954. 2574.37   1
  -1  -5 -10  40567. 2870.66   1
  -1  -5 -11  52167. 3516.67   1
  -1  -5 -12  54429. 3774.02   1
  -1  -5 -13  46940. 3617.98   1
  -1  -5 -14  63103. 4199.65   1
  -1  -5 -15  80015. 5867.38   1
  -1  -5 -16  77549. 5657.09   1
  -1  -5 -17  44977. 3584.37   1
  -1  -5 -18  33380. 3301.27   1
  -1  -5 -19  25039. 3126.23   1
  -1  -5 -20  14943. 2875.74   1
  -1  -5 -21  11854. 3116.29   1
  -1  -5 -22 6444.43 3307.29   1
  -1  -5 -23 3761.28 3238.96   1
  -1  -5 -24 4596.13 3394.21   1
  -1  -5 -25 5262.93 3560.08   1
  -1  -5 -26 5032.12 3826.43   1
  -1  -5 -27 3820.93 3851.54   1
  -1  -5 -28 2731.63 3761.39   1
  -1  -5 -29 2570.00 3816.20   1
  -1  -5 -30 2789.94 4192.33   1
  -1  -5 -31 5013.11 5215.14   1
  -1  -5 -32 2965.06 6170.45   1
  -1  -5 -33 2285.74 7109.01   1
  -1  -5 -34 3919.15 7680.28   1
  -1  -5 -35 4287.86 8383.91   1
  -1  -5 -36 3630.12 9817.82   1
  -1  -5 -37 1680.80  12236.   1
  -1  -5 -38 1070.03  13736.   1
  -1  -5 -39 1659.36  19147.   1
  -1  -5 -40 3219.71  20539.   1
  -1  -5 -41 5710.64  20399.   1
  -1  -5 -42 4600.56  31384.   1
   1   5  43 -3266.1  45190.   1
  -1  -5 -44 -1745.7  29149.   1
   1   5  46 1630.66  30466.   1
   1   6 -48 1461.06  40711.   1
  -1  -6  47 2743.56  25825.   1
  -1  -6  46 5905.78  24939.   1
  -1  -6  45 5756.18  23340.   1
  -1  -6  44 4454.22  19727.   1
  -1  -6  43 3895.81  24160.   1
  -1  -6  42 3376.25  17353.   1
  -1  -6  41 1719.67  15944.   1
  -1  -6  40 -225.71  16700.   1
  -1  -6  39 3236.98  14265.   1
  -1  -6  38 5305.51  13750.   1
  -1  -6  37 2455.06  13798.   1
  -1  -6  36 3091.24  12630.   1
  -1  -6  35 3789.12  12540.   1
  -1  -6  34 4554.84  14836.   1
  -1  -6  33 5096.79  15025.   1
  -1  -6  32 6423.80  16823.   1
  -1  -6  31  11731.  12801.   1
  -1  -6  30  18185.  10692.   1
  -1  -6  29  17553. 9808.07   1
  -1  -6  28  24129. 9626.28   1
  -1  -6  27  19706. 8227.82   1
  -1  -6  26  12532. 7626.08   1
  -1  -6  25  10134. 7264.38   1
  -1  -6  24 6368.30 6902.50   1
  -1  -6  23 4228.73 6218.44   1
  -1  -6  22 3604.99 5855.61   1
  -1  -6  21 6651.20 5583.07   1
  -1  -6  20 6612.69 4903.25   1
  -1  -6  19 6010.03 4887.63   1
  -1  -6  18 6736.71 4802.53   1
  -1  -6  17 6708.07 4279.82   1
  -1  -6  16 5851.45 3903.51   1
  -1  -6  15 6924.63 3792.28   1
  -1  -6  14 6631.92 3390.87   1
  -1  -6  13 8365.68 3240.46   1
  -1  -6  12 9937.92 3423.97   1
  -1  -6  11  10846. 2945.24   1
  -1  -6  10  12897. 2770.99   1
  -1  -6   9  15318. 2480.83   1
  -1  -6   8  17467. 2840.78   1
  -1  -6   7  16658. 2425.96   1
  -1  -6   6  15909. 2245.72   1
  -1  -6   5  18193. 2369.73   1
  -1  -6   4  23056. 2547.64   1
  -1  -6   3  41805. 2968.16   1
  -1  -6   2  95711. 4428.43   1
  -1  -6   1 130167. 5163.80   1
  -1  -6   0 113340. 4691.08   1
  -1  -6  -1  62449. 3674.97   1
  -1  -6  -2  30815. 2524.48   1
  -1  -6  -3  22301. 2478.60   1
  -1  -6  -4  17307. 2429.55   1
  -1  -6  -5  11877. 2090.31   1
  -1  -6  -6  16585. 2310.11   1
  -1  -6  -7  19647. 2518.46   1
  -1  -6  -8  17047. 2839.83   1
  -1  -6  -9  11224. 3260.40   1
  -1  -6 -10 7395.07 3107.42   1
  -1  -6 -11 7504.30 3318.51   1
  -1  -6 -12 7660.46 3397.85   1
  -1  -6 -13 6927.06 3708.41   1
  -1  -6 -14 5427.87 3702.91   1
  -1  -6 -15 4095.51 4029.93   1
  -1  -6 -16 3534.32 3870.55   1
  -1  -6 -17 3557.86 3943.58   1
  -1  -6 -18 3940.69 4546.38   1
  -1  -6 -19 3035.74 4274.94   1
  -1  -6 -20 3799.72 3699.06   1
  -1  -6 -21 3225.13 4531.00   1
  -1  -6 -22 4648.22 5968.25   1
  -1  -6 -23 6195.06 6794.11   1
  -1  -6 -24 7553.32 5659.39   1
  -1  -6 -25  11335. 4788.69   1
  -1  -6 -26  16143. 5378.48   1
  -1  -6 -27  17765. 5384.87   1
  -1  -6 -28  24266. 6652.33   1
  -1  -6 -29  22057. 8458.32   1
  -1  -6 -30 6583.22 5778.15   1
  -1  -6 -31 4766.61 5974.14   1
  -1  -6 -32 7868.76 8891.38   1
  -1  -6 -33 2438.33 5889.46   1
  -1  -6 -34 1624.41 6055.78   1
  -1  -6 -35 3404.90 7028.64   1
  -1  -6 -36 6166.06 8347.76   1
  -1  -6 -37 6902.75 9309.80   1
  -1  -6 -38 3606.79 9159.40   1
  -1  -6 -39 3241.84 9535.41   1
  -1  -6 -40 4037.43  10517.   1
  -1  -6 -41 4139.47  14382.   1
  -1  -6 -42 4273.06  16611.   1
  -1  -6 -43 2846.12  17917.   1
  -1  -6 -44 -242.92  29379.   1
  -1  -6 -45 2192.68  30868.   1
  -1  -6 -46 1549.21  24309.   1
  -1  -6 -47 1726.32  29156.   1
  -1  -6 -48   94.73  30586.   1
  -1  -7  42  188.40  18212.   1
  -1  -7  41 -1805.0  15689.   1
  -1  -7  40 -1425.5  15158.   1
  -1  -7  39 -1522.5  14521.   1
  -1  -7  38 -977.99  14921.   1
  -1  -7  37 1073.92  12769.   1
  -1  -7  36 3396.10  15336.   1
  -1  -7  35 1772.43  11285.   1
  -1  -7  34  711.09  12320.   1
  -1  -7  33  135.44  11554.   1
  -1  -7  32  163.41  11526.   1
  -1  -7  31  589.40  11178.   1
  -1  -7  30 1256.80  10831.   1
  -1  -7  29 1714.60  10202.   1
  -1  -7  28 3524.45 9249.85   1
  -1  -7  27 3495.29 8855.24   1
  -1  -7  26 2286.11 8320.27   1
  -1  -7  25 2003.22 8186.95   1
  -1  -7  24 2566.76 8103.80   1
  -1  -7  23 3011.37 7647.89   1
  -1  -7  22 1992.41 7805.65   1
  -1  -7  21 2070.62 7343.84   1
  -1  -7  20 1438.08 6300.20   1
  -1  -7  19 2026.14 5867.89   1
  -1  -7  18 2026.17 5245.51   1
  -1  -7  17 3192.99 5896.63   1
  -1  -7  16 3952.84 4855.93   1
  -1  -7  15 3772.89 4304.13   1
  -1  -7  14 4443.18 4325.72   1
  -1  -7  13 4954.72 4199.94   1
  -1  -7  12 5378.48 4296.53   1
  -1  -7  11 5587.62 4324.91   1
  -1  -7  10 5588.00 3144.69   1
  -1  -7   9 6814.55 3204.31   1
  -1  -7   8 7127.43 3510.64   1
  -1  -7   7 6227.35 3016.59   1
  -1  -7   6 8392.59 3437.22   1
  -1  -7   5  11950. 3817.28   1
  -1  -7   4  19817. 3653.86   1
  -1  -7   3  27738. 3438.46   1
  -1  -7   2  37282. 3655.58   1
  -1  -7   1  39635. 3647.00   1
  -1  -7   0  35690. 3423.89   1
  -1  -7  -1  30078. 3403.66   1
  -1  -7  -2  22100. 3111.14   1
  -1  -7  -3  15740. 3364.37   1
  -1  -7  -4  12110. 3322.03   1
  -1  -7  -5  11608. 3342.29   1
  -1  -7  -6 8547.39 3324.70   1
  -1  -7  -7 8062.62 3504.25   1
  -1  -7  -8 5397.46 3801.68   1
  -1  -7  -9 5319.20 4050.05   1
  -1  -7 -10 5143.60 4431.63   1
  -1  -7 -11 4396.21 4930.58   1
  -1  -7 -12 4018.34 4531.80   1
  -1  -7 -13 3599.74 4807.17   1
  -1  -7 -14 3830.10 4837.43   1
  -1  -7 -15 3795.27 5207.12   1
  -1  -7 -16 3672.66 5184.64   1
  -1  -7 -17 3026.91 5485.22   1
  -1  -7 -18 1911.31 5573.83   1
  -1  -7 -19 1666.58 5336.74   1
  -1  -7 -20 1498.93 5704.40   1
  -1  -7 -21 1763.86 6687.58   1
  -1  -7 -22 2704.77 6506.46   1
  -1  -7 -23 2407.80 5538.49   1
  -1  -7 -24 2778.34 5562.20   1
  -1  -7 -25 3108.08 6400.66   1
  -1  -7 -26 3706.08 6964.61   1
  -1  -7 -27 3107.68 7305.42   1
  -1  -7 -28 2348.95 6530.17   1
  -1  -7 -29 1402.58 6185.84   1
  -1  -7 -30 1037.49 6568.65   1
  -1  -7 -31 1038.86 8017.29   1
  -1  -7 -32 -627.77 8574.53   1
  -1  -7 -33  543.23 6869.78   1
  -1  -7 -34 3260.59  10567.   1
  -1  -7 -35 3289.56 8886.34   1
  -1  -7 -36 1609.51 7285.69   1
  -1  -7 -37  690.57  10335.   1
  -1  -7 -38  206.61 8280.85   1
  -1  -7 -39   98.40 7886.69   1
  -1  -7 -40 2937.17  13072.   1
  -1  -7 -41  335.70  10165.   1
  -1  -8  32 6016.17  14751.   1
  -1  -8  31 7607.60  14117.   1
  -1  -8  30 8868.69  13692.   1
  -1  -8  29 9501.63  13907.   1
  -1  -8  28 9112.27  13711.   1
  -1  -8  27  11800.  13921.   1
  -1  -8  26 8733.54  13423.   1
  -1  -8  25 5055.77  12310.   1
  -1  -8  24 4295.05  11864.   1
  -1  -8  23 3967.23  11601.   1
  -1  -8  22 4012.97  10843.   1
  -1  -8  21 5739.73  11982.   1
  -1  -8  20 3126.24  10637.   1
  -1  -8  19 2863.33 9197.69   1
  -1  -8  18 3588.48 8150.33   1
  -1  -8  17 4016.47 8164.17   1
  -1  -8  16 4087.00 7359.99   1
  -1  -8  15 4094.36 8312.83   1
  -1  -8  14 2951.86 7167.52   1
  -1  -8  13 3554.17 6786.66   1
  -1  -8  12 4160.70 6711.61   1
  -1  -8  11 4009.81 6173.11   1
  -1  -8  10 3181.72 5066.12   1
  -1  -8   9 3431.73 4937.36   1
  -1  -8   8 4090.53 5013.73   1
  -1  -8   7 4203.85 4529.61   1
  -1  -8   6 6950.75 4981.08   1
  -1  -8   5  10347. 5271.34   1
  -1  -8   4  15791. 4976.88   1
  -1  -8   3  31896. 4977.64   1
  -1  -8   2  47649. 5225.19   1
  -1  -8   1  50699. 5181.40   1
  -1  -8   0  50207. 5107.20   1
  -1  -8  -1  38708. 4889.76   1
  -1  -8  -2  20660. 4577.65   1
  -1  -8  -3  13656. 4915.28   1
  -1  -8  -4 8613.67 4532.30   1
  -1  -8  -5 8183.88 5332.02   1
  -1  -8  -6 5367.05 4833.30   1
  -1  -8  -7 4818.55 5505.59   1
  -1  -8  -8 3847.41 5873.42   1
  -1  -8  -9 2442.47 5975.34   1
  -1  -8 -10 3015.63 6247.52   1
  -1  -8 -11 2977.93 7393.09   1
  -1  -8 -12 3246.16 7272.48   1
  -1  -8 -13 2354.21 7285.68   1
  -1  -8 -14 2833.00 7649.52   1
  -1  -8 -15 3347.83 8068.76   1
  -1  -8 -16 3043.99 8390.48   1
  -1  -8 -17 2224.73 8520.88   1
  -1  -8 -18 2221.23 8465.89   1
  -1  -8 -19 1213.80 9917.73   1
  -1  -8 -20 2467.76 8991.85   1
  -1  -8 -21 1180.45 9857.45   1
  -1  -8 -22 2282.24 8915.26   1
  -1  -8 -23 2965.73 8498.05   1
  -1  -8 -24 3704.82 9234.22   1
  -1  -8 -25 4439.60 9656.65   1
  -1  -8 -26 4017.92 9516.76   1
  -1  -8 -27 4215.48 7535.92   1
  -1  -8 -28 7632.96  12928.   1
  -1  -8 -29 8086.65 8286.37   1
  -1  -8 -30 5052.17  10614.   1
  -1  -8 -31 4261.32  11175.   1
  -1  -9  16 9048.42  11951.   1
  -1  -9  15 9224.35  12988.   1
  -1  -9  14 8782.85  11460.   1
  -1  -9  13 8546.53  11601.   1
  -1  -9  12 5498.87 8847.44   1
  -1  -9  11 6445.02 9650.12   1
  -1  -9  10 2441.04 6150.62   1
  -1  -9   9 3229.63 7169.61   1
  -1  -9   8 5122.43 8236.15   1
  -1  -9   7 3819.75 6226.13   1
  -1  -9   6 9334.21 8154.03   1
  -1  -9   5  11562. 7448.84   1
  -1  -9   4  15255. 7910.25   1
  -1  -9   3  20407. 7661.53   1
  -1  -9   2  22298. 7681.35   1
  -1  -9   1  22427. 7557.64   1
  -1  -9   0  21766. 7622.94   1
  -1  -9  -1  18204. 7725.90   1
  -1  -9  -2  15904. 7415.71   1
  -1  -9  -3  14401. 7801.17   1
  -1  -9  -4  10320. 7070.38   1
  -1  -9  -5  10623. 7896.80   1
  -1  -9  -6 6962.91 6731.20   1
  -1  -9  -7 4332.63 6500.20   1
  -1  -9  -8 4626.61 7310.85   1
  -1  -9  -9 6373.51 7963.67   1
  -1  -9 -10 7271.34 8423.83   1
  -1  -9 -11  12521.  12432.   1
  -1  -9 -12  12110.  11993.   1
  -1  -9 -13  11699.  11920.   1
  -1  -9 -14  11644.  14382.   1
  -1  -9 -15  10312.  12544.   1
   2   0 -19  61424.  10734.   1
   2   0 -18 108753.  17249.   1
   2   0 -17  32357. 5189.94   1
   2   0 -16  33728. 4877.13   1
   2   0 -15  36111. 3781.14   1
   2   0 -14 100294. 6960.17   1
   2   0 -13 138580. 7801.31   1
   2   0 -12  86326. 4976.39   1
   2   0 -11  71808. 4678.25   1
   2   0 -10 127614. 6609.73   1
   2   0  -9  58109. 3743.25   1
   2   0  -8  11853. 1505.28   1
   2   0  -7  11768. 1295.54   1
   2   0  -6  22271. 1615.72   1
   2   0  -5  70740. 3129.05   1
   2   0  -4  82733. 3907.03   1
   2   0  -3  76471. 3896.05   1
   2   0  -2 205723. 9331.16   1
   2   0  -1 142280. 5934.38   1
   2   0   0  97610. 4774.36   1
   2   0   1 108040. 4762.28   1
   2   0   2  33376. 2091.13   1
   2   0   3  55797. 2584.03   1
   2   0   4  82457. 3954.68   1
   2   0   5  10449. 1598.53   1
   2   0   6  11202. 1343.98   1
   2   0   7  37339. 2404.27   1
   2   0   8 144515. 6661.10   1
   2   0   9  35160. 2289.55   1
   2   0  10  38176. 2316.59   1
   2   0  11  63256. 3381.89   1
   2   0  12 327724.  20444.   1
   2   0  13 163212.  11165.   1
   2   0  14 393186.  24412.   1
   2   0  15 123530. 9520.40   1
   2   0  16  93726. 6773.09   1
   2   0  17  59925. 4943.59   1
   2   0  18  22056. 3094.05   1
   2   0  19  17282. 4189.75   1
   2   0  20  28745. 5252.22   1
   2   0  21  11681. 4465.64   1
   2   0  22  23595. 5464.42   1
   2   0  23  17444. 5668.62   1
   2   0  24  25047. 6299.77   1
   2   0  25  43985. 8112.87   1
   2   0  26  13033. 6513.80   1
   2   0  27  16457. 6674.01   1
   2   0  28  10711. 6856.99   1
   2   0  29 8620.58 7022.89   1
   2   0  30  43648.  12342.   1
  -2  -1  20  34138. 6309.23   1
  -2  -1  19  10806. 3397.02   1
  -2  -1  18  12464. 2588.05   1
  -2  -1  17  19340. 3023.00   1
  -2  -1  16  64301. 4949.40   1
  -2  -1  15  93404. 5675.59   1
  -2  -1  14  42952. 3300.86   1
  -2  -1  13  31521. 2480.48   1
  -2  -1  12  34113. 2461.43   1
  -2  -1  11  69551. 2924.15   1
  -2  -1  10 144113. 5336.80   1
  -2  -1   9 102814. 4108.98   1
  -2  -1   8  20688. 1249.07   1
  -2  -1   7  15538. 1034.59   1
  -2  -1   6  17776. 1000.99   1
  -2  -1   5  18418. 903.263   1
  -2  -1   4  15996. 809.894   1
  -2  -1   3  19548. 849.858   1
  -2  -1   2  17447. 1526.89   1
  -2  -1   1  49504. 1645.18   1
  -2  -1   0  75675. 2310.85   1
  -2  -1  -1  55557. 1816.73   1
  -2  -1  -2  52311. 1831.75   1
  -2  -1  -3  57936. 1929.42   1
  -2  -1  -4  32682. 1348.97   1
  -2  -1  -5 9366.36 906.061   1
  -2  -1  -6 6343.87 924.054   1
  -2  -1  -7  20782. 1499.97   1
  -2  -1  -8  76460. 3084.81   1
  -2  -1  -9  50965. 2262.92   1
  -2  -1 -10  25584. 1406.54   1
  -2  -1 -11  14831. 1126.40   1
  -2  -1 -12  29988. 1592.29   1
  -2  -1 -13  56304. 2493.69   1
  -2  -1 -14 118178. 4634.28   1
  -2  -1 -15  49633. 2485.26   1
  -2  -1 -16  27917. 1857.98   1
  -2  -1 -17  37467. 2220.91   1
  -2  -1 -18  13293. 1982.93   1
  -2  -1 -19  15153. 2925.38   1
  -2  -1 -20 9748.50 2882.47   1
  -2  -1 -21 6177.87 2904.79   1
  -2  -1 -22  12140. 3176.60   1
  -2  -1 -23 5851.67 3144.38   1
  -2  -1 -24 2945.87 3270.41   1
  -2  -1 -25 8212.02 3831.70   1
  -2  -1 -26 5474.95 4728.24   1
  -2  -1 -27 8468.03 5751.74   1
  -2  -1 -28 8493.78 6304.95   1
  -2  -1 -29 4526.20 6603.45   1
  -2  -1 -30 6253.80 7192.44   1
  -2  -1 -31 3245.23 8469.05   1
  -2  -1 -32 6356.52  10200.   1
  -2  -1 -33 9641.00  11814.   1
  -2  -1 -34 4968.98  12854.   1
  -2  -1 -35 1121.12  19394.   1
  -2  -1 -36 2340.63  17782.   1
  -2  -2  24  15326.  30871.   1
  -2  -2  23  18310. 5532.48   1
  -2  -2  22  11375. 4640.39   1
  -2  -2  21 6179.03 4425.43   1
  -2  -2  20 7394.93 3582.73   1
  -2  -2  19  15376. 3240.48   1
  -2  -2  18  19081. 2523.39   1
  -2  -2  17  15784. 2479.07   1
  -2  -2  16  15307. 2668.05   1
  -2  -2  15  23750. 2505.11   1
  -2  -2  14  57034. 3684.21   1
  -2  -2  13  76429. 3765.54   1
  -2  -2  12  70726. 3439.28   1
  -2  -2  11  88674. 4769.46   1
  -2  -2  10  98670. 4180.01   1
  -2  -2   9  46461. 2425.79   1
  -2  -2   8  11721. 1119.85   1
  -2  -2   7 7164.92 958.029   1
  -2  -2   6 9141.94 1096.08   1
  -2  -2   5  12388. 1027.20   1
  -2  -2   4  14855. 1137.44   1
  -2  -2   3  61899. 2405.80   1
  -2  -2   2 131134. 4825.93   1
  -2  -2   1  70574. 2748.81   1
  -2  -2   0  72825. 2861.52   1
  -2  -2  -1  61144. 2373.28   1
  -2  -2  -2  48079. 1944.65   1
  -2  -2  -3  52931. 2509.38   1
  -2  -2  -4 107983. 4368.92   1
  -2  -2  -5  23160. 1865.85   1
  -2  -2  -6 6573.51 1098.71   1
  -2  -2  -7  19028. 1356.34   1
  -2  -2  -8  36238. 1895.30   1
  -2  -2  -9  56417. 2371.84   1
  -2  -2 -10  91492. 3440.76   1
  -2  -2 -11  48446. 2212.51   1
  -2  -2 -12  75516. 3074.29   1
  -2  -2 -13  81347. 3446.33   1
  -2  -2 -14 176611. 7219.77   1
  -2  -2 -15  67885. 3281.60   1
  -2  -2 -16  35561. 2174.26   1
  -2  -2 -17  34408. 2218.94   1
  -2  -2 -18  14321. 1806.26   1
  -2  -2 -19 9551.67 2063.28   1
  -2  -2 -20  15913. 2597.56   1
  -2  -2 -21  10231. 2731.85   1
  -2  -2 -22 4972.28 2660.57   1
  -2  -2 -23 4252.81 2791.30   1
  -2  -2 -24  10850. 3887.94   1
  -2  -2 -25 8922.74 3811.27   1
  -2  -2 -26 3292.87 3796.20   1
  -2  -2 -27 1428.22 4117.93   1
  -2  -2 -28 1866.51 4711.56   1
  -2  -2 -29 2105.20 5644.17   1
  -2  -2 -30 5698.15 7712.22   1
  -2  -2 -31 5665.86 9939.48   1
  -2  -2 -32  10312.  12105.   1
  -2  -2 -33  16142.  13482.   1
  -2  -2 -34  31720.  15129.   1
  -2  -2 -35  42697.  16056.   1
  -2  -2 -36 8934.63  15967.   1
  -2  -2 -37  19130.  16945.   1
  -2  -2 -38  64090.  18602.   1
  -2  -2 -39  19980.  17213.   1
  -2  -2 -40  48384.  26655.   1
  -2  -2 -41  61746.  25844.   1
  -2  -3  30  16670.  37444.   1
  -2  -3  29  15487.  27799.   1
  -2  -3  28  14952.  27239.   1
  -2  -3  27  32293. 9427.68   1
  -2  -3  26  30215. 6982.20   1
  -2  -3  25 8220.98 5437.57   1
  -2  -3  24 5153.16 4701.24   1
  -2  -3  23 5464.30 4212.98   1
  -2  -3  22  23127. 3773.23   1
  -2  -3  21  40961. 4450.80   1
  -2  -3  20  33515. 3719.95   1
  -2  -3  19  25048. 3233.11   1
  -2  -3  18  35563. 3659.98   1
  -2  -3  17  36158. 2930.93   1
  -2  -3  16  84266. 5082.60   1
  -2  -3  15  92763. 4827.49   1
  -2  -3  14  65529. 3707.41   1
  -2  -3  13  54731. 3676.01   1
  -2  -3  12  59810. 3080.75   1
  -2  -3  11 148049. 6229.37   1
  -2  -3  10 244113.  10901.   1
  -2  -3   9 173291. 7777.03   1
  -2  -3   8  52102. 2852.06   1
  -2  -3   7  27462. 1602.98   1
  -2  -3   6  26687. 1403.05   1
  -2  -3   5  38555. 1682.62   1
  -2  -3   4  65189. 2720.86   1
  -2  -3   3 100091. 3579.08   1
  -2  -3   2 131905. 4597.81   1
  -2  -3   1 116005. 4492.39   1
  -2  -3   0 149436. 5568.11   1
  -2  -3  -1 143018. 5492.28   1
  -2  -3  -2 103659. 4325.59   1
  -2  -3  -3  77476. 3048.65   1
  -2  -3  -4  52102. 2542.28   1
  -2  -3  -5  24192. 1636.85   1
  -2  -3  -6  15025. 1760.12   1
  -2  -3  -7  45380. 2838.45   1
  -2  -3  -8  94025. 4510.55   1
  -2  -3  -9  63056. 3115.42   1
  -2  -3 -10  33587. 1904.04   1
  -2  -3 -11  34560. 1935.53   1
  -2  -3 -12  54832. 2633.74   1
  -2  -3 -13  99682. 3927.92   1
  -2  -3 -14 148371. 5523.82   1
  -2  -3 -15  78976. 3824.37   1
  -2  -3 -16  56375. 3338.25   1
  -2  -3 -17  60905. 3784.68   1
  -2  -3 -18  31549. 2827.51   1
  -2  -3 -19  25873. 2864.88   1
  -2  -3 -20  22304. 2865.16   1
  -2  -3 -21  12048. 2781.82   1
  -2  -3 -22  16996. 3127.94   1
  -2  -3 -23  12791. 3367.12   1
  -2  -3 -24  21961. 4049.16   1
  -2  -3 -25  30911. 4483.54   1
  -2  -3 -26  15646. 4152.10   1
  -2  -3 -27  17013. 4534.37   1
  -2  -3 -28  18272. 5227.20   1
  -2  -3 -29  15730. 6242.26   1
  -2  -3 -30  18817. 7037.45   1
  -2  -3 -31  10935. 9789.56   1
  -2  -3 -32  14321. 9834.60   1
  -2  -3 -33  18835. 9565.83   1
  -2  -3 -34 7103.91 9975.20   1
  -2  -3 -35 2011.79  10793.   1
  -2  -3 -36 1599.99  12595.   1
  -2  -3 -37 5238.90  15074.   1
  -2  -3 -38 5528.68  15944.   1
  -2  -3 -39 4286.13  15372.   1
  -2  -3 -40 1734.42  14048.   1
  -2  -3 -41 2154.72  14409.   1
  -2  -3 -42 1461.90  15045.   1
  -2  -3 -43 4376.05  15897.   1
  -2  -3 -44 9164.22  17378.   1
  -2  -3 -45  10429.  27687.   1
  -2  -3 -46 7646.68  30234.   1
  -2  -4  36 9709.78  67399.   1
  -2  -4  35 6795.01  67106.   1
  -2  -4  34 2160.67  42062.   1
  -2  -4  33  12976.  36609.   1
  -2  -4  32  24642.  17955.   1
  -2  -4  31  10080. 7530.35   1
  -2  -4  30 6926.48 6273.74   1
  -2  -4  29 7215.57 5689.49   1
  -2  -4  28 5056.68 5432.95   1
  -2  -4  27 3990.69 5517.14   1
  -2  -4  26 6333.31 5280.02   1
  -2  -4  25 4848.09 4498.09   1
  -2  -4  24 4317.43 4128.38   1
  -2  -4  23 4119.92 4876.66   1
  -2  -4  22 7812.57 3137.86   1
  -2  -4  21  13592. 3147.23   1
  -2  -4  20  11357. 2612.11   1
  -2  -4  19 6134.96 2321.89   1
  -2  -4  18 4096.16 2284.77   1
  -2  -4  17 3142.49 2083.63   1
  -2  -4  16 1713.59 2059.20   1
  -2  -4  15 2612.50 1832.25   1
  -2  -4  14 7193.35 1764.41   1
  -2  -4  13  12570. 1815.87   1
  -2  -4  12  16865. 1839.87   1
  -2  -4  11  22008. 1857.31   1
  -2  -4  10  24051. 1745.21   1
  -2  -4   9  20131. 1513.17   1
  -2  -4   8  16667. 1344.23   1
  -2  -4   7  15433. 1259.65   1
  -2  -4   6  26260. 1707.95   1
  -2  -4   5  57571. 2274.78   1
  -2  -4   4  94600. 3962.52   1
  -2  -4   3 166017. 5511.50   1
  -2  -4   2 185998. 6409.23   1
  -2  -4   1 184149. 5892.25   1
  -2  -4   0 199942. 6431.83   1
  -2  -4  -1 195102. 7003.18   1
  -2  -4  -2 149150. 5504.79   1
  -2  -4  -3  73979. 3030.04   1
  -2  -4  -4  42697. 2153.89   1
  -2  -4  -5  24795. 1892.04   1
  -2  -4  -6  11217. 1553.70   1
  -2  -4  -7  11708. 1780.27   1
  -2  -4  -8  22016. 1934.91   1
  -2  -4  -9  34144. 2160.75   1
  -2  -4 -10  29410. 2205.97   1
  -2  -4 -11  16417. 1800.12   1
  -2  -4 -12 9499.76 1727.80   1
  -2  -4 -13 6292.62 1803.64   1
  -2  -4 -14 5244.16 1807.42   1
  -2  -4 -15 4648.94 2068.33   1
  -2  -4 -16 4160.24 2095.40   1
  -2  -4 -17 4290.44 2193.10   1
  -2  -4 -18 5861.42 2399.41   1
  -2  -4 -19 6620.52 2774.06   1
  -2  -4 -20 6962.59 2914.85   1
  -2  -4 -21 6679.97 3348.39   1
  -2  -4 -22 6819.68 3570.74   1
  -2  -4 -23 6239.91 3578.74   1
  -2  -4 -24 3273.59 3794.46   1
  -2  -4 -25 2018.05 3853.53   1
  -2  -4 -26 3608.82 4279.90   1
  -2  -4 -27 8209.31 4659.30   1
  -2  -4 -28 8985.10 4847.63   1
  -2  -4 -29  16351. 4977.26   1
  -2  -4 -30  30889. 5882.58   1
  -2  -4 -31  21147. 5527.79   1
  -2  -4 -32 6052.62 5526.84   1
  -2  -4 -33 5972.18 6284.97   1
  -2  -4 -34 5766.02 7318.11   1
  -2  -4 -35 7311.38 8722.12   1
  -2  -4 -36 8363.11 9774.16   1
  -2  -4 -37 7319.67  11396.   1
  -2  -4 -38  17320.  13248.   1
  -2  -4 -39  10288.  13370.   1
  -2  -4 -40 8470.48  14822.   1
  -2  -4 -41 6938.99  17473.   1
  -2  -4 -42 -3844.6  20462.   1
  -2  -4 -43 1971.64  21777.   1
  -2  -4 -44 9674.54  23508.   1
  -2  -4 -45 7259.60  24724.   1
  -2  -4 -46 4261.50  28193.   1
  -2  -4 -47 2168.45  30019.   1
  -2  -4 -48 -5933.8  30338.   1
  -2  -4 -49 1625.15  44272.   1
  -2  -4 -50 -10059.  46401.   1
  -2  -4 -51 -5833.2  48677.   1
  -2  -4 -52  12492.  48420.   1
  -2  -5  42 -721.26  23099.   1
  -2  -5  41  150.29  30704.   1
  -2  -5  40 2302.75  18163.   1
  -2  -5  39 1852.52  15598.   1
  -2  -5  38 3929.80  18040.   1
  -2  -5  37 4641.69  15699.   1
  -2  -5  36 3598.84  14996.   1
  -2  -5  35 3627.21  14614.   1
  -2  -5  34 4496.55  15228.   1
  -2  -5  33  982.23  10753.   1
  -2  -5  32 5863.49 9491.31   1
  -2  -5  31 8331.50 8434.57   1
  -2  -5  30  13189.  11175.   1
  -2  -5  29  35765. 8457.26   1
  -2  -5  28  26491. 7307.30   1
  -2  -5  27  14140. 8064.45   1
  -2  -5  26  15636. 5986.35   1
  -2  -5  25 7978.07 4860.11   1
  -2  -5  24 2930.55 4459.87   1
  -2  -5  23 3010.74 4092.39   1
  -2  -5  22 2605.69 5108.34   1
  -2  -5  21 1203.11 3067.48   1
  -2  -5  20 1314.48 2875.40   1
  -2  -5  19 2857.74 3164.50   1
  -2  -5  18 3524.52 3007.78   1
  -2  -5  17 3521.91 2780.82   1
  -2  -5  16 4021.25 2548.27   1
  -2  -5  15 5421.96 2377.57   1
  -2  -5  14 5468.41 2135.90   1
  -2  -5  13 5375.20 2168.67   1
  -2  -5  12 6987.85 2192.47   1
  -2  -5  11  11770. 2051.72   1
  -2  -5  10  11986. 1833.29   1
  -2  -5   9  11555. 1754.21   1
  -2  -5   8  10492. 1740.68   1
  -2  -5   7  14622. 1788.56   1
  -2  -5   6  30599. 2075.51   1
  -2  -5   5  62403. 3264.30   1
  -2  -5   4  87849. 3560.01   1
  -2  -5   3 122864. 4668.51   1
  -2  -5   2 134785. 4868.99   1
  -2  -5   1 133099. 4653.89   1
  -2  -5   0  89127. 3540.16   1
  -2  -5  -1  75482. 3111.44   1
  -2  -5  -2  52414. 2740.03   1
  -2  -5  -3  34928. 2947.91   1
  -2  -5  -4  30121. 2178.32   1
  -2  -5  -5  19913. 1980.41   1
  -2  -5  -6 7939.53 1785.88   1
  -2  -5  -7 8319.29 1979.92   1
  -2  -5  -8  11491. 2165.01   1
  -2  -5  -9  14348. 2179.05   1
  -2  -5 -10  10126. 1857.65   1
  -2  -5 -11 6304.17 1740.11   1
  -2  -5 -12 5351.04 1926.84   1
  -2  -5 -13 6989.60 2399.90   1
  -2  -5 -14 6213.35 2530.38   1
  -2  -5 -15 6287.55 2845.62   1
  -2  -5 -16 4765.96 2941.21   1
  -2  -5 -17 4441.39 3490.49   1
  -2  -5 -18 2949.78 3589.53   1
  -2  -5 -19 2319.09 3414.75   1
  -2  -5 -20 2825.21 3618.73   1
  -2  -5 -21 3277.81 3945.86   1
  -2  -5 -22 4017.90 4104.59   1
  -2  -5 -23 6259.37 4259.43   1
  -2  -5 -24 9617.99 4681.71   1
  -2  -5 -25  10701. 4635.16   1
  -2  -5 -26  11023. 4994.35   1
  -2  -5 -27  14124. 5370.33   1
  -2  -5 -28  12094. 5805.71   1
  -2  -5 -29 6179.37 6018.31   1
  -2  -5 -30 6205.74 6727.10   1
  -2  -5 -31 4700.29 7028.76   1
  -2  -5 -32 1840.96 7606.29   1
  -2  -5 -33 3181.73 8002.66   1
  -2  -5 -34 4459.39 8182.55   1
  -2  -5 -35 3816.60 8021.77   1
  -2  -5 -36 1547.55 8334.33   1
  -2  -5 -37  307.42 9045.68   1
  -2  -5 -38 2526.15  10306.   1
  -2  -5 -39  489.41  11538.   1
  -2  -5 -40 2535.52  11717.   1
  -2  -5 -41 4575.03  12195.   1
  -2  -5 -42  879.34  11269.   1
  -2  -5 -43 1162.03  11993.   1
  -2  -5 -44  401.24  14126.   1
  -2  -5 -45  -43.60  14716.   1
  -2  -5 -46  630.50  19040.   1
  -2  -5 -47 -1386.3  26771.   1
  -2  -5 -48  468.55  25489.   1
  -2  -5 -49   80.15  34725.   1
  -2  -5 -50 1890.13  37482.   1
  -2  -6  47 -507.33  32254.   1
  -2  -6  46 2474.06  20357.   1
  -2  -6  45 1276.56  18129.   1
  -2  -6  44  624.39  14882.   1
  -2  -6  43 1808.58  14378.   1
  -2  -6  42  313.94  15848.   1
  -2  -6  41 -943.03  15603.   1
  -2  -6  40 -295.81  12812.   1
  -2  -6  39  -22.79  14829.   1
  -2  -6  38 3076.66  14375.   1
  -2  -6  37 3331.25 9837.05   1
  -2  -6  36 3981.63  10861.   1
  -2  -6  35 2866.64 9688.07   1
  -2  -6  34 1733.44  10352.   1
  -2  -6  33 4335.40 9906.14   1
  -2  -6  32  12405. 9140.47   1
  -2  -6  31  10894. 9881.77   1
  -2  -6  30 7092.68 8432.50   1
  -2  -6  29 6058.81 8342.17   1
  -2  -6  28 7228.94 6904.03   1
  -2  -6  27 4656.06 6950.96   1
  -2  -6  26 3947.57 8381.30   1
  -2  -6  25 4230.23 5575.09   1
  -2  -6  24 2438.05 6725.68   1
  -2  -6  23 2631.30 4689.56   1
  -2  -6  22 2806.28 4740.69   1
  -2  -6  21 5195.85 5068.00   1
  -2  -6  20 5175.98 3907.41   1
  -2  -6  19 3316.18 3659.68   1
  -2  -6  18 2747.13 3977.70   1
  -2  -6  17 2935.68 3237.01   1
  -2  -6  16 2805.39 3146.77   1
  -2  -6  15 2796.06 3094.72   1
  -2  -6  14 2993.34 2955.90   1
  -2  -6  13 3773.13 2811.37   1
  -2  -6  12 4852.23 2661.50   1
  -2  -6  11 4457.88 2600.68   1
  -2  -6  10 5447.35 2649.90   1
  -2  -6   9 9790.02 2738.93   1
  -2  -6   8  12029. 2628.79   1
  -2  -6   7  14077. 2563.91   1
  -2  -6   6  18012. 2700.14   1
  -2  -6   5  27537. 2862.57   1
  -2  -6   4  45053. 2932.68   1
  -2  -6   3  70918. 3645.87   1
  -2  -6   2  83842. 3715.19   1
  -2  -6   1  91951. 4157.23   1
  -2  -6   0  88028. 3717.78   1
  -2  -6  -1  75815. 3665.84   1
  -2  -6  -2  58345. 3269.64   1
  -2  -6  -3  36009. 2730.43   1
  -2  -6  -4  19227. 2463.12   1
  -2  -6  -5  14882. 2445.83   1
  -2  -6  -6  12542. 2481.96   1
  -2  -6  -7  11803. 2699.26   1
  -2  -6  -8 9916.50 3008.85   1
  -2  -6  -9 9192.71 2969.92   1
  -2  -6 -10 8736.43 2903.06   1
  -2  -6 -11 8016.99 2910.10   1
  -2  -6 -12 7570.57 3081.86   1
  -2  -6 -13 7945.31 3357.41   1
  -2  -6 -14 7622.74 3882.73   1
  -2  -6 -15 5101.95 4197.25   1
  -2  -6 -16 2967.16 3864.50   1
  -2  -6 -17 3495.13 3998.02   1
  -2  -6 -18 4389.68 4627.27   1
  -2  -6 -19 5555.79 4970.92   1
  -2  -6 -20 6091.23 5667.43   1
  -2  -6 -21 5148.68 6123.39   1
  -2  -6 -22 4552.04 5477.17   1
  -2  -6 -23 2871.91 5671.59   1
  -2  -6 -24 2124.71 5863.51   1
  -2  -6 -25 2446.78 6565.51   1
  -2  -6 -26 3212.20 6799.55   1
  -2  -6 -27 4278.45 7048.13   1
  -2  -6 -28 4467.33 7145.24   1
  -2  -6 -29  11667. 7456.97   1
  -2  -6 -30  18944. 7366.62   1
  -2  -6 -31  12569. 7693.13   1
  -2  -6 -32 5333.75 7572.96   1
  -2  -6 -33 4460.07 7813.84   1
  -2  -6 -34 3261.22 8080.04   1
  -2  -6 -35 2434.38 8167.43   1
  -2  -6 -36 1583.40 8389.38   1
  -2  -6 -37  627.60 8060.56   1
  -2  -6 -38  914.95 8365.53   1
  -2  -6 -39 -366.94 8210.12   1
  -2  -6 -40   30.12 8512.34   1
  -2  -6 -41 2164.05 8883.45   1
  -2  -6 -42  -77.12  10010.   1
  -2  -6 -43  249.17  10968.   1
  -2  -6 -44  405.44  12232.   1
  -2  -6 -45 -1438.4  13764.   1
  -2  -7  39 3740.15  13361.   1
  -2  -7  38 2383.48  13179.   1
  -2  -7  37 3833.35  10936.   1
  -2  -7  36 1595.61  12977.   1
  -2  -7  35  864.83  10221.   1
  -2  -7  34  -62.61 9318.98   1
  -2  -7  33 -305.94  12818.   1
  -2  -7  32  769.31  11172.   1
  -2  -7  31 1120.21  10593.   1
  -2  -7  30 1916.38  11096.   1
  -2  -7  29 4537.94 7226.97   1
  -2  -7  28 6141.79 9539.10   1
  -2  -7  27 4328.22 7417.30   1
  -2  -7  26 5098.90  10565.   1
  -2  -7  25 3286.94 7611.42   1
  -2  -7  24 3324.65 6915.42   1
  -2  -7  23 2100.63 7008.37   1
  -2  -7  22 2026.14 5786.18   1
  -2  -7  21 4275.95 6161.46   1
  -2  -7  20 7153.35 5781.61   1
  -2  -7  19 8011.88 5057.31   1
  -2  -7  18 9253.34 4935.93   1
  -2  -7  17 8590.29 4676.33   1
  -2  -7  16 7372.56 4545.13   1
  -2  -7  15 6674.42 4850.37   1
  -2  -7  14 7881.83 4443.72   1
  -2  -7  13 9760.02 3843.28   1
  -2  -7  12  10874. 3794.29   1
  -2  -7  11  10678. 3680.93   1
  -2  -7  10  11358. 3633.23   1
  -2  -7   9  10781. 3565.80   1
  -2  -7   8  12643. 3572.14   1
  -2  -7   7  16345. 3470.67   1
  -2  -7   6  28433. 3566.98   1
  -2  -7   5  35195. 4038.82   1
  -2  -7   4  45337. 3657.90   1
  -2  -7   3  57858. 3939.72   1
  -2  -7   2  60940. 3855.83   1
  -2  -7   1  61746. 3916.79   1
  -2  -7   0  50518. 3712.08   1
  -2  -7  -1  39997. 3400.84   1
  -2  -7  -2  37410. 3791.16   1
  -2  -7  -3  34392. 3481.50   1
  -2  -7  -4  29548. 3347.37   1
  -2  -7  -5  21922. 3257.47   1
  -2  -7  -6  13697. 3445.84   1
  -2  -7  -7  10974. 3696.47   1
  -2  -7  -8  10777. 3389.26   1
  -2  -7  -9  11110. 3861.81   1
  -2  -7 -10 9558.37 4075.44   1
  -2  -7 -11 8274.32 4055.15   1
  -2  -7 -12 7338.83 4114.79   1
  -2  -7 -13 9834.33 4241.15   1
  -2  -7 -14  12720. 4462.61   1
  -2  -7 -15  13964. 4775.20   1
  -2  -7 -16  12657. 5028.64   1
  -2  -7 -17  11275. 5911.69   1
  -2  -7 -18 9205.78 5905.69   1
  -2  -7 -19 4843.09 5694.77   1
  -2  -7 -20 2181.10 5679.79   1
  -2  -7 -21  840.93 6269.16   1
  -2  -7 -22 1291.90 6828.45   1
  -2  -7 -23 2679.55 6446.73   1
  -2  -7 -24 2503.08 7173.80   1
  -2  -7 -25 2250.91 8000.24   1
  -2  -7 -26 2894.88 7595.28   1
  -2  -7 -27 2781.04 8093.45   1
  -2  -7 -28 3262.44 8224.47   1
  -2  -7 -29 2002.25 8409.50   1
  -2  -7 -30 3206.72 9299.70   1
  -2  -7 -31 2360.40 9136.33   1
  -2  -7 -32 1929.83 9633.57   1
  -2  -7 -33 1942.53 9235.62   1
  -2  -7 -34 1261.80 9464.28   1
  -2  -7 -35 3300.35 9451.27   1
  -2  -7 -36 2864.45 9815.86   1
  -2  -7 -37 2105.95 9983.00   1
  -2  -7 -38 1337.22  10475.   1
  -2  -8  29 1769.56  12460.   1
  -2  -8  28 3965.81  16923.   1
  -2  -8  27 2667.65  10209.   1
  -2  -8  26 2295.53 9721.81   1
  -2  -8  25 6493.24  15042.   1
  -2  -8  24 2637.10  10483.   1
  -2  -8  23  927.22 9480.66   1
  -2  -8  22 2285.62 7596.41   1
  -2  -8  21 2433.99 7870.91   1
  -2  -8  20 1615.60 5745.69   1
  -2  -8  19 1279.06 5692.87   1
  -2  -8  18  716.18 6287.27   1
  -2  -8  17 1342.11 5617.80   1
  -2  -8  16 1263.00 5972.91   1
  -2  -8  15 1593.29 5385.76   1
  -2  -8  14 1479.97 5428.00   1
  -2  -8  13 2324.49 5116.99   1
  -2  -8  12 2399.74 5066.36   1
  -2  -8  11 4673.65 5316.39   1
  -2  -8  10 5696.12 5190.13   1
  -2  -8   9 6828.16 4656.79   1
  -2  -8   8 9542.39 4978.76   1
  -2  -8   7  10281. 5416.00   1
  -2  -8   6  12757. 5112.52   1
  -2  -8   5  15946. 4982.52   1
  -2  -8   4  21832. 4988.39   1
  -2  -8   3  28305. 4953.72   1
  -2  -8   2  31698. 4854.02   1
  -2  -8   1  32848. 4914.34   1
  -2  -8   0  29579. 5005.33   1
  -2  -8  -1  25901. 4794.71   1
  -2  -8  -2  20766. 4922.16   1
  -2  -8  -3  21738. 4390.26   1
  -2  -8  -4  21527. 4857.63   1
  -2  -8  -5  18695. 4330.99   1
  -2  -8  -6  16201. 5412.98   1
  -2  -8  -7  14189. 5412.85   1
  -2  -8  -8 9314.31 5116.14   1
  -2  -8  -9 5351.88 5095.19   1
  -2  -8 -10 3518.48 5191.65   1
  -2  -8 -11 2655.80 4626.03   1
  -2  -8 -12 1799.81 4810.64   1
  -2  -8 -13 1915.80 4489.42   1
  -2  -8 -14 1350.89 4537.94   1
  -2  -8 -15  749.81 4864.04   1
  -2  -8 -16  865.65 5030.24   1
  -2  -8 -17  793.02 6453.55   1
  -2  -8 -18  956.72 7786.39   1
  -2  -8 -19  724.46 7969.98   1
  -2  -8 -20  847.88 8703.39   1
  -2  -8 -21  426.88 8393.93   1
  -2  -8 -22  801.24 8736.15   1
  -2  -8 -23  -32.55 8374.44   1
  -2  -8 -24 2363.06 8932.28   1
  -2  -8 -25 3821.84 9154.63   1
  -2  -8 -26 1928.49  10047.   1
  -2  -8 -27 -218.30  10114.   1
  -2  -9   6 9152.29 7885.45   1
  -2  -9   5  12759. 7402.64   1
  -2  -9   4  20737. 7758.04   1
  -2  -9   3  23886. 7459.31   1
  -2  -9   2  25801. 6893.64   1
  -2  -9   1  29862. 8108.23   1
  -2  -9   0  26203. 7223.95   1
  -2  -9  -1  18889. 6638.21   1
  -2  -9  -2  19511. 7480.32   1
  -2  -9  -3  14435. 6753.20   1
  -2  -9  -4  14626. 7691.90   1
   3   0 -29  -82.82  11435.   1
   3   0 -28  154.68 7851.83   1
   3   0 -27  677.87 7386.90   1
   3   0 -26  856.86 6944.18   1
   3   0 -25 3173.91 5694.70   1
   3   0 -24 2292.68 4845.23   1
   3   0 -23  511.42 4441.12   1
   3   0 -22  263.81 4130.99   1
   3   0 -21  -90.73 3925.02   1
   3   0 -20  749.49 3737.20   1
   3   0 -19 1874.66 3557.55   1
   3   0 -18 1859.22 3292.91   1
   3   0 -17 1889.66 3053.84   1
   3   0 -16 1381.91 2899.07   1
   3   0 -15 3316.00 2623.90   1
   3   0 -14 3662.36 2486.34   1
   3   0 -13 3472.92 2270.28   1
   3   0 -12 5059.00 2341.29   1
   3   0 -11 5199.43 2047.09   1
   3   0 -10 4888.64 2172.86   1
   3   0  -9 3153.67 1941.11   1
   3   0  -8 2263.13 1715.56   1
   3   0  -7 2039.84 1648.97   1
   3   0  -6 3538.47 1311.48   1
   3   0  -5 5401.40 1355.05   1
   3   0  -4 7265.67 1372.78   1
   3   0  -3 9831.45 1491.88   1
   3   0  -2  13579. 1577.79   1
   3   0  -1  12097. 1600.47   1
   3   0   0 8652.34 1598.95   1
   3   0   1 4545.07 1066.22   1
   3   0   2 6315.51 1395.59   1
   3   0   3 6647.20 1557.13   1
   3   0   4 4157.54 1784.33   1
   3   0   5 3845.76 1510.40   1
   3   0   6 4397.64 1632.83   1
   3   0   7 5068.47 1474.05   1
   3   0   8 2943.13 1537.80   1
   3   0   9 3206.85 1907.16   1
   3   0  10 4421.99 2035.67   1
   3   0  11 4252.87 2182.73   1
   3   0  12 2042.17 2064.96   1
   3   0  13 5525.59 2185.02   1
   3   0  14 6382.83 2187.68   1
   3   0  15 2157.11 2153.17   1
   3   0  16 1873.84 2183.85   1
   3   0  17 1588.28 2440.47   1
   3   0  18  985.26 2944.98   1
   3   0  19 3530.90 3119.84   1
   3   0  20 4256.65 3244.87   1
   3   0  21 2878.18 3381.28   1
   3   0  22 1772.72 3478.06   1
   3   0  23 1204.05 3590.48   1
   3   0  24 1606.25 4058.46   1
   3   0  25 1051.78 4452.04   1
   3   0  26 -582.81 5025.04   1
   3   0  27 1116.68 5879.72   1
   3   0  28 2978.26  10152.   1
   3   0  29 4510.63  10867.   1
   3   0  30 3360.61  11944.   1
   3   0  31 2314.54  13226.   1
   3   0  32  546.06  14059.   1
   3   0  33  940.65  14380.   1
   3   0  34 4259.54  16014.   1
   3   0  35 5700.26  16507.   1
   3   0  36 4730.70  18252.   1
   3   0  37 -1401.0  18551.   1
   3   0  38 -421.77  17414.   1
   3   0  39 2893.98  16366.   1
   3   0  40 2700.39  14950.   1
   3   0  41 1749.17  14281.   1
   3   0  42 -413.14  15298.   1
   3   0  43 -3981.7  15707.   1
   3   0  44  223.88  17044.   1
   3   0  45 4335.44  28256.   1
   3   0  46 6031.44  29206.   1
  -3  -1  29  23787. 9204.95   1
  -3  -1  28 4546.15 5343.85   1
  -3  -1  27 4647.17 4590.16   1
  -3  -1  26 1518.14 4139.08   1
  -3  -1  25 1943.45 4721.05   1
  -3  -1  24 3084.00 4073.23   1
  -3  -1  23 5908.93 3525.25   1
  -3  -1  22  18940. 3412.20   1
  -3  -1  21  21506. 3271.47   1
  -3  -1  20  17172. 2974.57   1
  -3  -1  19  20804. 2849.13   1
  -3  -1  18  34200. 3116.46   1
  -3  -1  17  63950. 3882.90   1
  -3  -1  16  74698. 4084.02   1
  -3  -1  15  78161. 4067.94   1
  -3  -1  14  83301. 4234.65   1
  -3  -1  13  75329. 3288.73   1
  -3  -1  12 237252. 8691.04   1
  -3  -1  11 433022.  14207.   1
  -3  -1  10 344007.  10378.   1
  -3  -1   9 147442. 4970.14   1
  -3  -1   8  74093. 2794.53   1
  -3  -1   7  47956. 2021.94   1
  -3  -1   6  38852. 1680.10   1
  -3  -1   5  27622. 1426.11   1
  -3  -1   4  17311. 1128.29   1
  -3  -1   3  14247. 1122.46   1
  -3  -1   2  16199. 1159.09   1
  -3  -1   1  13181. 1119.98   1
  -3  -1   0  11479. 1106.07   1
  -3  -1  -1  10529. 1075.58   1
  -3  -1  -2  14631. 1210.15   1
  -3  -1  -3  18225. 1294.25   1
  -3  -1  -4  19820. 1342.07   1
  -3  -1  -5  24578. 1418.15   1
  -3  -1  -6  34489. 1891.75   1
  -3  -1  -7  33938. 2341.63   1
  -3  -1  -8  19411. 2533.30   1
  -3  -1  -9  31274. 2649.27   1
  -3  -1 -10  42990. 2138.27   1
  -3  -1 -11  72609. 3307.31   1
  -3  -1 -12  65630. 3358.53   1
  -3  -1 -13 134857. 6271.32   1
  -3  -1 -14 178992. 6968.43   1
  -3  -1 -15 230715. 8851.09   1
  -3  -1 -16 220338. 8386.22   1
  -3  -1 -17  50042. 3371.24   1
  -3  -1 -18 8584.68 1933.86   1
  -3  -1 -19 9322.45 1995.90   1
  -3  -1 -20 8895.96 2125.37   1
  -3  -1 -21  11968. 2355.23   1
  -3  -1 -22 8596.73 2437.74   1
  -3  -1 -23 9316.42 2726.20   1
  -3  -1 -24  18101. 3271.68   1
  -3  -1 -25 9223.22 3447.65   1
  -3  -1 -26  11138. 3917.87   1
  -3  -1 -27  13143. 4558.68   1
  -3  -1 -28  10023. 6374.46   1
  -3  -1 -29  36947. 9462.95   1
  -3  -1 -30  22460. 9228.75   1
  -3  -1 -31 8840.71 9306.37   1
  -3  -1 -32  23715. 9182.86   1
  -3  -1 -33 7538.50 8813.60   1
  -3  -1 -34 2505.23 9136.10   1
  -3  -1 -35 7965.05 9682.22   1
  -3  -1 -36 1240.66  10672.   1
  -3  -1 -37 -689.42  11310.   1
  -3  -1 -38 -5748.7  11437.   1
  -3  -1 -39  12253.  10922.   1
  -3  -1 -40  53402.  13263.   1
  -3  -1 -41 4504.26  12165.   1
  -3  -1 -42 -3961.1  15267.   1
  -3  -1 -43 2372.91  16116.   1
  -3  -1 -44 5577.18  18355.   1
  -3  -1 -45  11092.  21737.   1
  -3  -1 -46 2234.36  22425.   1
  -3  -1 -47 -1084.4  22784.   1
  -3  -1 -48  -59.70  24308.   1
  -3  -1 -49 1235.26  25159.   1
  -3  -1 -50 4654.82  37554.   1
  -3  -1 -51 3264.25  38582.   1
  -3  -1 -52 -3490.0  37518.   1
  -3  -2  32  61966.  19827.   1
  -3  -2  31  38421.  13751.   1
  -3  -2  30  70710.  11197.   1
  -3  -2  29  54017. 8419.25   1
  -3  -2  28  18489. 6078.68   1
  -3  -2  27  16354. 5203.49   1
  -3  -2  26  21174. 5534.45   1
  -3  -2  25  52352. 6163.14   1
  -3  -2  24  56318. 6012.47   1
  -3  -2  23  24085. 4290.24   1
  -3  -2  22  11084. 3531.95   1
  -3  -2  21  12172. 3300.25   1
  -3  -2  20  16056. 3288.80   1
  -3  -2  19  20545. 3469.68   1
  -3  -2  18  18704. 2719.74   1
  -3  -2  17  17203. 2538.55   1
  -3  -2  16  20698. 2553.34   1
  -3  -2  15  17039. 2156.29   1
  -3  -2  14  15418. 2225.73   1
  -3  -2  13  18163. 1995.07   1
  -3  -2  12  14295. 1904.04   1
  -3  -2  11  11977. 1528.85   1
  -3  -2  10  15994. 1560.69   1
  -3  -2   9  17103. 1564.93   1
  -3  -2   8  15837. 1425.83   1
  -3  -2   7  12464. 1340.16   1
  -3  -2   6  14548. 1244.25   1
  -3  -2   5  24243. 1383.43   1
  -3  -2   4  38920. 1592.50   1
  -3  -2   3  53198. 1959.02   1
  -3  -2   2  52737. 1971.99   1
  -3  -2   1  47292. 1963.50   1
  -3  -2   0  42710. 1994.99   1
  -3  -2  -1  33932. 1651.83   1
  -3  -2  -2  27643. 1395.97   1
  -3  -2  -3  21659. 1376.95   1
  -3  -2  -4  18280. 1444.54   1
  -3  -2  -5  26311. 1938.33   1
  -3  -2  -6  22863. 1881.95   1
  -3  -2  -7  13178. 1643.80   1
  -3  -2  -8 8403.82 1527.91   1
  -3  -2  -9  17040. 1725.30   1
  -3  -2 -10  52327. 2717.60   1
  -3  -2 -11  64844. 3190.08   1
  -3  -2 -12  65521. 3661.98   1
  -3  -2 -13  74812. 3473.68   1
  -3  -2 -14  39360. 2418.64   1
  -3  -2 -15  12433. 1813.70   1
  -3  -2 -16  19356. 1986.99   1
  -3  -2 -17  16167. 2063.45   1
  -3  -2 -18 9598.38 1912.27   1
  -3  -2 -19 5800.72 1934.52   1
  -3  -2 -20 6929.19 2124.67   1
  -3  -2 -21  15890. 2521.27   1
  -3  -2 -22  16989. 2853.62   1
  -3  -2 -23  12761. 3163.51   1
  -3  -2 -24  16206. 3418.04   1
  -3  -2 -25 7699.47 3471.53   1
  -3  -2 -26  16262. 3935.05   1
  -3  -2 -27  24861. 4366.52   1
  -3  -2 -28  13341. 5138.58   1
  -3  -2 -29  33181. 6943.74   1
  -3  -2 -30  30725. 7947.08   1
  -3  -2 -31  22909. 8283.32   1
  -3  -2 -32  45076. 9342.97   1
  -3  -2 -33  18153. 8760.37   1
  -3  -2 -34  11952. 8901.22   1
  -3  -2 -35 7207.16 9879.09   1
  -3  -2 -36 -1424.6  10037.   1
  -3  -2 -37  461.95  11526.   1
  -3  -2 -38 1787.65  12154.   1
  -3  -2 -39 5255.64  13221.   1
  -3  -2 -40 6643.47  13836.   1
  -3  -2 -41  -10.93  14306.   1
  -3  -2 -42 1435.05  16480.   1
  -3  -2 -43 -658.95  17433.   1
  -3  -2 -44 -697.59  20724.   1
  -3  -2 -45 5716.61  21377.   1
  -3  -2 -46 8543.15  23575.   1
  -3  -2 -47 -827.73  25386.   1
  -3  -2 -48 -5050.0  27726.   1
  -3  -2 -49 -4223.4  28882.   1
  -3  -2 -50 4379.77  31280.   1
  -3  -2 -51 1624.59  33323.   1
  -3  -2 -52 -7098.9  35568.   1
  -3  -2 -53 -1109.0  35897.   1
  -3  -2 -54 -8740.6  52679.   1
  -3  -2 -55 -6490.3  54698.   1
  -3  -3  37 3373.64  70410.   1
  -3  -3  36  19067.  77715.   1
  -3  -3  35  33523.  19707.   1
  -3  -3  34 8816.88  15464.   1
  -3  -3  33  11420.  14666.   1
  -3  -3  32  14951.  13719.   1
  -3  -3  31 7722.72  12841.   1
  -3  -3  30 9392.32 8468.62   1
  -3  -3  29 7673.32 6508.70   1
  -3  -3  28 2614.17 5645.45   1
  -3  -3  27 1435.32 4743.90   1
  -3  -3  26 1361.96 4285.57   1
  -3  -3  25 2722.40 4081.79   1
  -3  -3  24 3260.83 4650.00   1
  -3  -3  23 3691.97 4042.85   1
  -3  -3  22 3796.32 3385.52   1
  -3  -3  21 1969.74 3072.58   1
  -3  -3  20 2869.82 2611.36   1
  -3  -3  19 5875.92 2497.80   1
  -3  -3  18 6443.60 2348.66   1
  -3  -3  17 5760.94 2311.42   1
  -3  -3  16 4868.88 2210.79   1
  -3  -3  15 4003.16 2254.35   1
  -3  -3  14 3497.89 1847.67   1
  -3  -3  13 4115.33 1855.34   1
  -3  -3  12  14846. 1918.35   1
  -3  -3  11  23230. 2042.71   1
  -3  -3  10  24175. 2036.95   1
  -3  -3   9  22599. 1861.00   1
  -3  -3   8  23261. 1788.21   1
  -3  -3   7  28530. 2024.08   1
  -3  -3   6  24453. 1774.03   1
  -3  -3   5  23480. 1521.83   1
  -3  -3   4  30682. 1831.52   1
  -3  -3   3  42732. 2315.10   1
  -3  -3   2  40667. 1962.35   1
  -3  -3   1  34062. 2085.16   1
  -3  -3   0  23103. 1885.51   1
  -3  -3  -1  20028. 1813.94   1
  -3  -3  -2  16409. 1614.50   1
  -3  -3  -3  20441. 1904.06   1
  -3  -3  -4  33495. 2194.20   1
  -3  -3  -5  48081. 2559.23   1
  -3  -3  -6  49385. 2550.70   1
  -3  -3  -7  35733. 2429.97   1
  -3  -3  -8  23680. 2014.34   1
  -3  -3  -9  16008. 1966.71   1
  -3  -3 -10 9750.79 1889.14   1
  -3  -3 -11 7393.31 1865.17   1
  -3  -3 -12 6863.33 1945.80   1
  -3  -3 -13  10656. 1953.86   1
  -3  -3 -14  15609. 2198.03   1
  -3  -3 -15  14628. 2151.05   1
  -3  -3 -16  10105. 2035.42   1
  -3  -3 -17 7555.68 2026.18   1
  -3  -3 -18 5097.61 2027.63   1
  -3  -3 -19 4427.24 2233.09   1
  -3  -3 -20 9661.63 2729.58   1
  -3  -3 -21  19558. 3204.07   1
  -3  -3 -22  10160. 3114.74   1
  -3  -3 -23 2549.37 3303.62   1
  -3  -3 -24 3068.77 3472.44   1
  -3  -3 -25 1962.75 3762.34   1
  -3  -3 -26 2789.72 3926.37   1
  -3  -3 -27 4073.32 4141.75   1
  -3  -3 -28 4423.89 4614.69   1
  -3  -3 -29 5776.58 5723.89   1
  -3  -3 -30 5227.49 5586.04   1
  -3  -3 -31 3088.15 6221.24   1
  -3  -3 -32 6215.73 6438.02   1
  -3  -3 -33 4959.76 7281.65   1
  -3  -3 -34 1835.14 7996.25   1
  -3  -3 -35  692.41 9653.71   1
  -3  -3 -36 -1395.4  12400.   1
  -3  -3 -37 -730.09  13684.   1
  -3  -3 -38 3009.57  14121.   1
  -3  -3 -39 5369.83  15313.   1
  -3  -3 -40  15651.  16227.   1
  -3  -3 -41 4741.79  16869.   1
  -3  -3 -42 2165.61  17393.   1
  -3  -3 -43 4632.93  18470.   1
  -3  -3 -44 2982.94  17893.   1
  -3  -3 -45 1944.88  18434.   1
  -3  -3 -46 5514.61  19949.   1
  -3  -3 -47 3407.29  22724.   1
  -3  -3 -48 4507.28  26942.   1
  -3  -3 -49 1430.15  32377.   1
  -3  -3 -50 2881.09  35413.   1
  -3  -3 -51 5369.12  40313.   1
  -3  -3 -52 9349.11  44237.   1
  -3  -3 -53  16975.  44714.   1
  -3  -4  43 -369.67  34148.   1
  -3  -4  42 -4199.6  35532.   1
  -3  -4  41 -150.36  26936.   1
  -3  -4  40 -1302.9  30417.   1
  -3  -4  39  666.84  19447.   1
  -3  -4  38 4241.26  20928.   1
  -3  -4  37 5180.32  16552.   1
  -3  -4  36 1275.22  15710.   1
  -3  -4  35 3736.96  13230.   1
  -3  -4  34 6144.75  12854.   1
  -3  -4  33  16563.  10967.   1
  -3  -4  32  18316.  10634.   1
  -3  -4  31  17663. 9657.42   1
  -3  -4  30  32538. 8005.88   1
  -3  -4  29  26301. 6382.82   1
  -3  -4  28  12142. 6136.99   1
  -3  -4  27  12067. 4960.01   1
  -3  -4  26 9032.45 4401.41   1
  -3  -4  25 9372.57 3832.18   1
  -3  -4  24 9351.79 3775.01   1
  -3  -4  23 5901.87 3603.47   1
  -3  -4  22 4570.15 3370.82   1
  -3  -4  21 5061.77 3156.89   1
  -3  -4  20 5374.08 3176.67   1
  -3  -4  19 5484.50 3113.13   1
  -3  -4  18 5905.07 3040.06   1
  -3  -4  17 7834.43 2603.49   1
  -3  -4  16  11383. 2568.00   1
  -3  -4  15  12623. 2634.28   1
  -3  -4  14  11045. 2783.04   1
  -3  -4  13  10916. 2419.80   1
  -3  -4  12  10137. 2256.32   1
  -3  -4  11 9019.84 2230.35   1
  -3  -4  10 8568.08 2203.07   1
  -3  -4   9 7433.07 1915.46   1
  -3  -4   8 9062.30 1936.27   1
  -3  -4   7  10946. 1969.42   1
  -3  -4   6  17088. 2025.54   1
  -3  -4   5  22786. 2123.28   1
  -3  -4   4  25464. 2351.22   1
  -3  -4   3  25986. 2263.97   1
  -3  -4   2  24545. 2263.71   1
  -3  -4   1  23132. 2066.41   1
  -3  -4   0  20370. 2170.53   1
  -3  -4  -1  20516. 2305.24   1
  -3  -4  -2  20469. 2242.07   1
  -3  -4  -3  17480. 2308.55   1
  -3  -4  -4  15237. 2343.92   1
  -3  -4  -5  13999. 2094.61   1
  -3  -4  -6  13442. 2122.33   1
  -3  -4  -7  10966. 2005.84   1
  -3  -4  -8 6774.84 2181.57   1
  -3  -4  -9  11010. 2208.24   1
  -3  -4 -10  25477. 2619.54   1
  -3  -4 -11  27277. 2615.94   1
  -3  -4 -12  34521. 3066.46   1
  -3  -4 -13  32949. 2977.12   1
  -3  -4 -14  20422. 2698.48   1
  -3  -4 -15 8542.45 2441.28   1
  -3  -4 -16  12481. 2637.34   1
  -3  -4 -17  11726. 2745.58   1
  -3  -4 -18  11059. 2935.20   1
  -3  -4 -19  10980. 3195.20   1
  -3  -4 -20  10397. 3385.13   1
  -3  -4 -21 9981.54 3522.08   1
  -3  -4 -22 9149.66 3671.45   1
  -3  -4 -23 7230.59 3774.40   1
  -3  -4 -24 8253.65 4348.21   1
  -3  -4 -25 6653.73 4962.42   1
  -3  -4 -26  12570. 5019.03   1
  -3  -4 -27  14347. 5246.65   1
  -3  -4 -28 9604.69 5970.69   1
  -3  -4 -29  18814. 6672.93   1
  -3  -4 -30  19866. 7626.42   1
  -3  -4 -31  16659. 8356.78   1
  -3  -4 -32  22566. 9118.99   1
  -3  -4 -33  14036. 9511.20   1
  -3  -4 -34 5667.06 9744.98   1
  -3  -4 -35 3143.52 9705.40   1
  -3  -4 -36   33.85 9517.78   1
  -3  -4 -37 2003.31 9623.67   1
  -3  -4 -38 2964.34  10195.   1
  -3  -4 -39 3016.05  11472.   1
  -3  -4 -40 6732.77  11385.   1
  -3  -4 -41 5669.57  12720.   1
  -3  -4 -42 1923.68  12657.   1
  -3  -4 -43 -1588.3  14261.   1
  -3  -4 -44 -676.28  15089.   1
  -3  -4 -45 1802.90  15808.   1
  -3  -4 -46 2780.01  17331.   1
  -3  -4 -47 1283.81  18340.   1
  -3  -4 -48 2980.82  19679.   1
  -3  -4 -49 -316.37  22474.   1
  -3  -4 -50 -526.10  24637.   1
  -3  -5  48 3861.89  62701.   1
  -3  -5  47 2995.16  59654.   1
  -3  -5  46 -2268.9  42598.   1
  -3  -5  45 -2901.4  41814.   1
  -3  -5  44 -432.55  37820.   1
  -3  -5  43 -2338.1  36660.   1
  -3  -5  42 -2557.1  16635.   1
  -3  -5  41 1785.93  15624.   1
  -3  -5  40 2237.90  10773.   1
  -3  -5  39 1192.31  11837.   1
  -3  -5  38 1437.92  10749.   1
  -3  -5  37  991.13  11482.   1
  -3  -5  36 2555.49  10680.   1
  -3  -5  35 3964.93  10570.   1
  -3  -5  34 2595.83  10572.   1
  -3  -5  33  -56.47  10783.   1
  -3  -5  32  457.69  10480.   1
  -3  -5  31 1599.71 8282.17   1
  -3  -5  30 2846.20 8133.33   1
  -3  -5  29 2403.70 7064.68   1
  -3  -5  28 4080.36 6379.56   1
  -3  -5  27 4152.71 5976.62   1
  -3  -5  26 2661.96 5677.21   1
  -3  -5  25 1165.84 4394.21   1
  -3  -5  24 1779.82 4143.81   1
  -3  -5  23 5843.68 4064.99   1
  -3  -5  22  10089. 3970.58   1
  -3  -5  21 8776.91 3947.17   1
  -3  -5  20  10136. 3530.38   1
  -3  -5  19  13041. 3489.99   1
  -3  -5  18  12769. 3425.13   1
  -3  -5  17 8767.30 3438.95   1
  -3  -5  16 8700.12 3613.75   1
  -3  -5  15  13825. 3534.80   1
  -3  -5  14  17288. 3330.80   1
  -3  -5  13  18177. 3752.62   1
  -3  -5  12  17060. 3206.37   1
  -3  -5  11  17500. 2857.38   1
  -3  -5  10  25100. 2807.00   1
  -3  -5   9  37604. 2967.84   1
  -3  -5   8  39735. 3084.12   1
  -3  -5   7  32058. 2819.00   1
  -3  -5   6  23418. 3155.31   1
  -3  -5   5  22633. 2494.77   1
  -3  -5   4  23679. 2455.43   1
  -3  -5   3  32608. 2900.63   1
  -3  -5   2  34674. 2841.59   1
  -3  -5   1  27578. 2692.04   1
  -3  -5   0  21426. 2257.07   1
  -3  -5  -1  24560. 2415.05   1
  -3  -5  -2  31113. 2699.70   1
  -3  -5  -3  42927. 3074.53   1
  -3  -5  -4  64723. 3518.76   1
  -3  -5  -5  82775. 4217.03   1
  -3  -5  -6  80950. 4381.18   1
  -3  -5  -7  47446. 3355.40   1
  -3  -5  -8  24054. 3144.10   1
  -3  -5  -9  17850. 3142.22   1
  -3  -5 -10  22957. 3399.28   1
  -3  -5 -11  25858. 3372.87   1
  -3  -5 -12  24896. 3607.30   1
  -3  -5 -13  18714. 3548.62   1
  -3  -5 -14  17537. 3484.61   1
  -3  -5 -15  17440. 3923.81   1
  -3  -5 -16  18214. 3974.92   1
  -3  -5 -17  12612. 3683.43   1
  -3  -5 -18 7698.00 3816.50   1
  -3  -5 -19 7169.98 3974.96   1
  -3  -5 -20 6786.58 4381.14   1
  -3  -5 -21 6789.89 4280.87   1
  -3  -5 -22 5940.01 4530.50   1
  -3  -5 -23 5344.42 4871.54   1
  -3  -5 -24 5616.38 5303.33   1
  -3  -5 -25 4236.23 5494.11   1
  -3  -5 -26 5019.66 6027.06   1
  -3  -5 -27 7678.58 7298.57   1
  -3  -5 -28 5223.12 7915.68   1
  -3  -5 -29 5306.38 8652.20   1
  -3  -5 -30 5322.38 8883.97   1
  -3  -5 -31 2507.48 9464.88   1
  -3  -5 -32 1247.22 9130.30   1
  -3  -5 -33 1832.83 9887.91   1
  -3  -5 -34 3619.89  10010.   1
  -3  -5 -35 5164.39 9981.99   1
  -3  -5 -36 2486.96  10140.   1
  -3  -5 -37  391.30 9873.08   1
  -3  -5 -38  400.92  10147.   1
  -3  -5 -39 1280.27  10042.   1
  -3  -5 -40 3330.02  10369.   1
  -3  -5 -41 3364.61  10084.   1
  -3  -5 -42 4098.68  10439.   1
  -3  -5 -43 4575.43  11243.   1
  -3  -5 -44 2004.55  12045.   1
  -3  -5 -45 -353.40  13569.   1
  -3  -5 -46  171.68  13720.   1
  -3  -6  43  716.61  12729.   1
  -3  -6  42 2767.78  12028.   1
  -3  -6  41 4271.54  12057.   1
  -3  -6  40 1989.99  11187.   1
  -3  -6  39 1676.66  10284.   1
  -3  -6  38 2581.70  10547.   1
  -3  -6  37  993.87  10266.   1
  -3  -6  36 1538.17 9273.56   1
  -3  -6  35 2599.86  10395.   1
  -3  -6  34 2136.47 8911.88   1
  -3  -6  33 1370.51 8031.45   1
  -3  -6  32  261.49 8540.32   1
  -3  -6  31  636.72 7494.28   1
  -3  -6  30 1642.34 8003.32   1
  -3  -6  29 1300.47 7974.92   1
  -3  -6  28 2542.99 7602.35   1
  -3  -6  27 3443.24 6829.55   1
  -3  -6  26 1657.39 6120.93   1
  -3  -6  25 2153.00 6035.33   1
  -3  -6  24 2359.52 5899.43   1
  -3  -6  23 3769.12 5690.15   1
  -3  -6  22 2916.71 5801.39   1
  -3  -6  21 2047.90 5342.17   1
  -3  -6  20 2017.42 5260.83   1
  -3  -6  19 2262.87 5154.45   1
  -3  -6  18 2129.13 4687.54   1
  -3  -6  17 2784.45 4495.85   1
  -3  -6  16 4740.96 4343.11   1
  -3  -6  15 5016.74 4238.29   1
  -3  -6  14 4125.05 3830.69   1
  -3  -6  13 3195.73 3576.92   1
  -3  -6  12 3464.57 3559.49   1
  -3  -6  11 5499.36 3188.38   1
  -3  -6  10  10457. 3149.41   1
  -3  -6   9  16209. 3704.01   1
  -3  -6   8  21186. 3096.04   1
  -3  -6   7  27866. 3732.29   1
  -3  -6   6  35287. 3496.94   1
  -3  -6   5  49279. 3549.65   1
  -3  -6   4  65669. 4144.49   1
  -3  -6   3  69777. 4073.86   1
  -3  -6   2  72898. 3955.46   1
  -3  -6   1  68206. 4166.52   1
  -3  -6   0  63069. 3865.82   1
  -3  -6  -1  64887. 3647.83   1
  -3  -6  -2  60491. 3634.45   1
  -3  -6  -3  57346. 3831.99   1
  -3  -6  -4  51025. 3598.11   1
  -3  -6  -5  45683. 3542.95   1
  -3  -6  -6  38307. 3575.27   1
  -3  -6  -7  24518. 3800.21   1
  -3  -6  -8  10117. 3626.95   1
  -3  -6  -9 5680.97 3502.90   1
  -3  -6 -10 5909.85 4130.80   1
  -3  -6 -11 6398.31 3845.73   1
  -3  -6 -12 7194.77 4114.80   1
  -3  -6 -13 6568.29 4104.62   1
  -3  -6 -14 5439.29 4241.08   1
  -3  -6 -15 3018.92 4327.71   1
  -3  -6 -16 1768.85 4615.85   1
  -3  -6 -17 2492.17 4463.26   1
  -3  -6 -18 3259.89 4851.74   1
  -3  -6 -19 3974.59 5464.01   1
  -3  -6 -20 4249.52 5303.53   1
  -3  -6 -21 4245.21 5521.30   1
  -3  -6 -22 4240.11 6043.04   1
  -3  -6 -23 3176.33 6515.38   1
  -3  -6 -24 2228.77 6051.78   1
  -3  -6 -25 1670.90 6654.17   1
  -3  -6 -26 1058.03 6588.26   1
  -3  -6 -27  930.35 7856.14   1
  -3  -6 -28 1631.00 8288.72   1
  -3  -6 -29 2585.44 8872.44   1
  -3  -6 -30 3060.89 9506.40   1
  -3  -6 -31 3441.34  10172.   1
  -3  -6 -32 2876.56  10147.   1
  -3  -6 -33 1355.42  10557.   1
  -3  -6 -34  685.75  10676.   1
  -3  -6 -35 1886.46  10926.   1
  -3  -6 -36 4525.59  11055.   1
  -3  -6 -37 6015.34  12138.   1
  -3  -6 -38 4999.71  11720.   1
  -3  -6 -39 4758.36  12288.   1
  -3  -6 -40 3412.40  12050.   1
  -3  -7  35 1431.63 9941.37   1
  -3  -7  34  754.92  10062.   1
  -3  -7  33 -843.53  10044.   1
  -3  -7  32 -1213.6 8241.96   1
  -3  -7  31  338.06 7762.91   1
  -3  -7  30 1818.93 7948.59   1
  -3  -7  29 1369.17 6698.75   1
  -3  -7  28 1468.05 6536.01   1
  -3  -7  27 1939.96 6631.05   1
  -3  -7  26 1503.45 5993.71   1
  -3  -7  25 1049.18 5951.92   1
  -3  -7  24  505.07 5944.24   1
  -3  -7  23 2221.33 5699.38   1
  -3  -7  22 3046.22 5512.67   1
  -3  -7  21 2069.98 5285.17   1
  -3  -7  20 1722.01 5267.80   1
  -3  -7  19 1800.76 5480.77   1
  -3  -7  18 3101.40 5366.43   1
  -3  -7  17 2867.87 5849.17   1
  -3  -7  16 2260.96 5435.00   1
  -3  -7  15 3864.66 5002.27   1
  -3  -7  14 3183.62 4850.16   1
  -3  -7  13 3133.22 4984.37   1
  -3  -7  12 2838.57 4640.08   1
  -3  -7  11 4621.24 4383.99   1
  -3  -7  10 7860.78 4387.03   1
  -3  -7   9  11407. 4184.90   1
  -3  -7   8  14255. 4652.41   1
  -3  -7   7  15253. 4301.77   1
  -3  -7   6  17657. 4289.02   1
  -3  -7   5  21815. 4541.53   1
  -3  -7   4  26572. 4242.41   1
  -3  -7   3  27697. 4204.24   1
  -3  -7   2  27133. 4116.54   1
  -3  -7   1  22911. 4086.17   1
  -3  -7   0  19821. 3911.33   1
  -3  -7  -1  19374. 4020.91   1
  -3  -7  -2  19962. 3841.67   1
  -3  -7  -3  23035. 4120.64   1
  -3  -7  -4  28734. 4897.77   1
  -3  -7  -5  32088. 4646.54   1
  -3  -7  -6  28427. 4435.46   1
  -3  -7  -7  20270. 4831.35   1
  -3  -7  -8  11493. 5107.17   1
  -3  -7  -9 6550.82 4764.26   1
  -3  -7 -10 6444.56 5397.48   1
  -3  -7 -11 7245.12 5446.74   1
  -3  -7 -12 7778.93 5559.69   1
  -3  -7 -13 5927.17 5978.78   1
  -3  -7 -14 4436.10 5417.52   1
  -3  -7 -15 3331.31 5318.79   1
  -3  -7 -16 1849.63 4984.81   1
  -3  -7 -17 1052.61 5139.24   1
  -3  -7 -18 1533.51 5340.80   1
  -3  -7 -19 1559.42 5116.92   1
  -3  -7 -20 1780.01 5188.46   1
  -3  -7 -21 1370.28 5192.24   1
  -3  -7 -22 1237.40 5253.19   1
  -3  -7 -23 1090.46 5510.34   1
  -3  -7 -24 1140.83 5485.86   1
  -3  -7 -25  970.84 6021.72   1
  -3  -7 -26 1127.11 5776.47   1
  -3  -7 -27 1287.36 8761.64   1
  -3  -7 -28 1313.08 9409.57   1
  -3  -7 -29  634.54 8901.20   1
  -3  -7 -30 1930.52  11273.   1
  -3  -7 -31 2125.08  11044.   1
  -3  -7 -32 1999.82  11243.   1
  -3  -8  22  728.45 6289.82   1
  -3  -8  21  386.67 6907.06   1
  -3  -8  20  945.00 6209.62   1
  -3  -8  19 1275.14 6561.16   1
  -3  -8  18 1379.94 6347.07   1
  -3  -8  17 2003.71 6349.08   1
  -3  -8  16 2688.00 6513.48   1
  -3  -8  15 3531.95 6085.32   1
  -3  -8  14 3350.04 6214.04   1
  -3  -8  13 3158.74 6030.52   1
  -3  -8  12 3217.60 6168.86   1
  -3  -8  11 2747.63 6253.14   1
  -3  -8  10 3996.27 6013.18   1
  -3  -8   9 6133.97 6118.28   1
  -3  -8   8  10584. 6374.91   1
  -3  -8   7  16081. 6496.80   1
  -3  -8   6  22650. 6330.77   1
  -3  -8   5  31537. 6204.21   1
  -3  -8   4  39507. 6182.05   1
  -3  -8   3  42986. 6142.61   1
  -3  -8   2  45739. 6013.96   1
  -3  -8   1  47156. 6224.90   1
  -3  -8   0  43920. 5904.01   1
  -3  -8  -1  41612. 5846.67   1
  -3  -8  -2  35278. 5749.94   1
  -3  -8  -3  30202. 6149.71   1
  -3  -8  -4  24818. 6205.18   1
  -3  -8  -5  18530. 6365.77   1
  -3  -8  -6  12720. 5960.71   1
  -3  -8  -7 8605.03 6633.66   1
  -3  -8  -8 4638.52 6157.16   1
  -3  -8  -9 2749.76 6612.83   1
  -3  -8 -10 1757.73 6581.81   1
  -3  -8 -11 1813.93 6577.54   1
  -3  -8 -12 1413.63 6452.08   1
  -3  -8 -13 1496.39 6684.30   1
  -3  -8 -14 1536.80 5781.70   1
  -3  -8 -15 1164.36 5337.13   1
  -3  -8 -16  922.94 5158.22   1
  -3  -8 -17  723.24 5112.74   1
  -3  -8 -18 1108.77 5218.32   1
  -3  -8 -19 1227.15 5207.03   1
   4   0 -39 9056.34  27041.   1
   4   0 -38  703.36  23527.   1
   4   0 -37  14475.  12197.   1
   4   0 -36  14495.  10554.   1
   4   0 -35 2412.20  10097.   1
   4   0 -34  11553.  11098.   1
   4   0 -33 3596.32  17221.   1
   4   0 -32  71909.  13342.   1
   4   0 -31 260360.  24675.   1
   4   0 -30 204518.  21407.   1
   4   0 -29  39591.  10386.   1
   4   0 -28 -2132.3 8212.37   1
   4   0 -27  10895. 8123.45   1
   4   0 -26  22173. 8043.86   1
   4   0 -25  22388. 7428.94   1
   4   0 -24  17347. 6752.88   1
   4   0 -23  17278. 6314.06   1
   4   0 -22  15762. 6357.56   1
   4   0 -21  13480. 5765.54   1
   4   0 -20  14712. 5479.27   1
   4   0 -19  14535. 5391.97   1
   4   0 -18  10207. 4730.17   1
   4   0 -17  10330. 4531.55   1
   4   0 -16 9142.46 4271.59   1
   4   0 -15 6358.62 3888.30   1
   4   0 -14 6045.58 3130.61   1
   4   0 -13 4414.38 3735.70   1
   4   0 -12 6323.76 3166.71   1
   4   0 -11  11113. 2849.98   1
   4   0 -10  15827. 2741.64   1
   4   0  -9  22376. 2706.87   1
   4   0  -8  34371. 2799.55   1
   4   0  -7  75530. 4148.42   1
   4   0  -6  73051. 4430.96   1
   4   0  -5  52225. 3304.72   1
   4   0  -4  29644. 2704.03   1
   4   0  -3  36370. 2804.79   1
   4   0  -2  37630. 2885.54   1
   4   0  -1  29783. 2868.93   1
   4   0   0  18421. 2579.89   1
   4   0   1  21336. 2489.91   1
   4   0   2  24514. 2747.71   1
   4   0   3  21723. 2857.79   1
   4   0   4  13585. 2281.93   1
   4   0   5  11155. 2303.53   1
   4   0   6  10460. 2423.77   1
   4   0   7 9318.06 2456.12   1
   4   0   8  13358. 2873.76   1
   4   0   9  19249. 2682.69   1
   4   0  10  20488. 2967.62   1
   4   0  11  28048. 3211.32   1
   4   0  12  37370. 3690.92   1
   4   0  13  29505. 4218.08   1
   4   0  14  16617. 3782.93   1
   4   0  15 5638.28 3569.54   1
   4   0  16 3049.40 3573.70   1
   4   0  17 4181.43 3658.94   1
   4   0  18 4717.29 3694.26   1
   4   0  19 9290.39 3898.43   1
   4   0  20  13323. 4186.74   1
   4   0  21  12702. 4493.86   1
   4   0  22  14903. 5152.26   1
   4   0  23  21975. 5922.31   1
   4   0  24  16857. 5833.39   1
   4   0  25 8117.29 5964.28   1
   4   0  26  26010. 6621.87   1
   4   0  27  43041. 7577.14   1
   4   0  28  56825. 8350.26   1
   4   0  29  25140. 7725.73   1
   4   0  30  19268. 8203.43   1
   4   0  31  46308. 9345.58   1
   4   0  32  15837. 9271.03   1
   4   0  33  12049. 9862.36   1
   4   0  34  16019.  10105.   1
   4   0  35 3050.25  10617.   1
   4   0  36 2075.17  12573.   1
   4   0  37 1274.63  13372.   1
   4   0  38 2284.49  17606.   1
   4   0  39 3281.10  19687.   1
   4   0  40 3808.74  20462.   1
   4   0  41 7873.63  22184.   1
   4   0  42  14310.  22325.   1
   4   0  43 2071.88  23632.   1
   4   0  44 -3064.4  26234.   1
   4   0  45  775.55  28974.   1
   4   0  46 7473.75  32628.   1
   4   0  47  24248.  35677.   1
   4   0  48  11592.  38982.   1
   4   0  49 -9713.1  41310.   1
   4   0  50 -1386.7  42528.   1
   4   0  51 7999.92  43424.   1
   4   1 -39 1295.13  28681.   1
  -4  -1  38  270.56  13096.   1
  -4  -1  37 1097.28 8084.96   1
  -4  -1  36 1317.34 6875.99   1
  -4  -1  35  231.50 6505.56   1
  -4  -1  34 1201.93 6810.63   1
  -4  -1  33 3194.97 7068.65   1
  -4  -1  32  467.56 7102.96   1
  -4  -1  31 1335.04 5774.56   1
  -4  -1  30 2019.24 5765.72   1
  -4  -1  29 4475.72 5603.59   1
  -4  -1  28 5684.75 5594.31   1
  -4  -1  27 3587.09 5465.50   1
  -4  -1  26 1062.44 5225.57   1
  -4  -1  25 1072.04 4993.60   1
  -4  -1  24 1811.85 4713.76   1
  -4  -1  23 3686.46 4305.65   1
  -4  -1  22 4094.64 4137.16   1
  -4  -1  21 3908.52 3935.54   1
  -4  -1  20 5537.77 3675.58   1
  -4  -1  19 6778.99 3759.72   1
  -4  -1  18 8039.89 3230.10   1
  -4  -1  17 8894.41 3089.76   1
  -4  -1  16  12525. 2762.02   1
  -4  -1  15  18934. 2716.21   1
  -4  -1  14  23871. 2731.83   1
  -4  -1  13  29399. 2502.12   1
  -4  -1  12  30139. 2520.78   1
  -4  -1  11  27518. 2296.29   1
  -4  -1  10  24256. 2270.71   1
  -4  -1   9  22782. 1920.02   1
  -4  -1   8  19227. 1797.34   1
  -4  -1   7  13282. 1720.03   1
  -4  -1   6  11591. 1585.23   1
  -4  -1   5  10701. 1456.71   1
  -4  -1   4  12256. 1534.71   1
  -4  -1   3  14419. 1562.91   1
  -4  -1   2  16869. 1662.17   1
  -4  -1   1  15530. 1626.77   1
  -4  -1   0  15634. 1606.95   1
  -4  -1  -1  17855. 1670.36   1
  -4  -1  -2  18977. 1715.50   1
  -4  -1  -3  24545. 1777.76   1
  -4  -1  -4  31152. 1967.04   1
  -4  -1  -5  28473. 1907.47   1
  -4  -1  -6  16448. 1803.39   1
  -4  -1  -7  10643. 1797.29   1
  -4  -1  -8  13450. 1857.38   1
  -4  -1  -9  21878. 1986.37   1
  -4  -1 -10  24194. 2179.08   1
  -4  -1 -11  25453. 2424.76   1
  -4  -1 -12  24849. 2351.49   1
  -4  -1 -13  21046. 2316.82   1
  -4  -1 -14  18687. 2423.83   1
  -4  -1 -15  21367. 2610.69   1
  -4  -1 -16  12695. 3121.91   1
  -4  -1 -17 4310.38 2778.49   1
  -4  -1 -18 5295.45 2831.28   1
  -4  -1 -19 5533.69 2914.28   1
  -4  -1 -20 3957.09 3108.01   1
  -4  -1 -21 2908.38 3323.13   1
  -4  -1 -22 3343.67 3477.30   1
  -4  -1 -23 4636.40 3676.61   1
  -4  -1 -24 4890.98 3815.09   1
  -4  -1 -25 4494.72 3882.60   1
  -4  -1 -26 5543.81 4014.19   1
  -4  -1 -27 2872.19 4196.92   1
  -4  -1 -28 4286.85 4707.67   1
  -4  -1 -29 4847.08 4907.87   1
  -4  -1 -30 2980.75 5590.66   1
  -4  -1 -31 2447.50 5955.15   1
  -4  -1 -32 1182.69 6667.96   1
  -4  -1 -33 1074.34 6809.09   1
  -4  -1 -34 1887.12 7294.22   1
  -4  -1 -35  331.21 7775.64   1
  -4  -1 -36  292.76 9106.27   1
  -4  -1 -37 1623.47 9872.25   1
  -4  -1 -38 2485.59  13156.   1
  -4  -1 -39 7600.72  14264.   1
  -4  -1 -40 3565.20  14875.   1
  -4  -1 -41 3958.17  15291.   1
  -4  -1 -42   31.84  14915.   1
  -4  -1 -43 -522.96  14692.   1
  -4  -1 -44 -449.11  15164.   1
  -4  -1 -45 1171.72  16426.   1
  -4  -1 -46 1066.20  18121.   1
  -4  -1 -47 2837.16  20800.   1
  -4  -1 -48 1771.11  22837.   1
  -4  -1 -49 -3244.4  25274.   1
  -4  -1 -50 -4064.1  27431.   1
  -4  -1 -51 4044.55  29969.   1
  -4  -2  41 5374.33  22602.   1
  -4  -2  40  669.22  21920.   1
  -4  -2  39 6322.22  15154.   1
  -4  -2  38 3208.14  10489.   1
  -4  -2  37 9461.90  10663.   1
  -4  -2  36  12177. 8659.67   1
  -4  -2  35 3220.51 7398.25   1
  -4  -2  34  322.43 6334.71   1
  -4  -2  33 -1628.0 7812.79   1
  -4  -2  32  27929. 7669.66   1
  -4  -2  31  77222. 8935.36   1
  -4  -2  30  66523. 8170.10   1
  -4  -2  29  17248. 5915.95   1
  -4  -2  28  -99.08 5616.50   1
  -4  -2  27 3827.86 5416.51   1
  -4  -2  26 3570.12 5099.08   1
  -4  -2  25 2526.75 4967.42   1
  -4  -2  24 2459.70 4792.68   1
  -4  -2  23 2110.79 4471.58   1
  -4  -2  22 1592.65 4186.23   1
  -4  -2  21 4332.11 3864.66   1
  -4  -2  20 6581.27 3750.22   1
  -4  -2  19 6717.17 3564.69   1
  -4  -2  18 4107.26 3445.62   1
  -4  -2  17 3018.53 3190.36   1
  -4  -2  16 4379.73 2993.25   1
  -4  -2  15 6541.63 2940.59   1
  -4  -2  14 5947.01 2751.42   1
  -4  -2  13 8994.04 2438.26   1
  -4  -2  12 9168.40 2404.73   1
  -4  -2  11  10319. 2502.30   1
  -4  -2  10 9047.51 2091.27   1
  -4  -2   9  13055. 1858.01   1
  -4  -2   8  20517. 2163.13   1
  -4  -2   7  40393. 2237.65   1
  -4  -2   6  42253. 2363.56   1
  -4  -2   5  36719. 2099.69   1
  -4  -2   4  23401. 1701.64   1
  -4  -2   3  17932. 1680.94   1
  -4  -2   2  14732. 1680.66   1
  -4  -2   1  16098. 1642.49   1
  -4  -2   0  19189. 1726.37   1
  -4  -2  -1  26556. 1993.26   1
  -4  -2  -2  29910. 1969.69   1
  -4  -2  -3  37542. 2141.69   1
  -4  -2  -4  38220. 2296.21   1
  -4  -2  -5  30239. 2168.98   1
  -4  -2  -6  14213. 1984.09   1
  -4  -2  -7 7557.91 2089.07   1
  -4  -2  -8 8792.54 1983.64   1
  -4  -2  -9  10443. 2182.59   1
  -4  -2 -10  10739. 2245.12   1
  -4  -2 -11 9734.75 2348.02   1
  -4  -2 -12 7709.88 2531.52   1
  -4  -2 -13 6833.09 2572.44   1
  -4  -2 -14 5187.29 2796.15   1
  -4  -2 -15 4303.58 2688.13   1
  -4  -2 -16 5038.50 3044.48   1
  -4  -2 -17 8411.24 3182.18   1
  -4  -2 -18 9010.43 3313.41   1
  -4  -2 -19 8123.65 3398.97   1
  -4  -2 -20 8992.70 3358.57   1
  -4  -2 -21 7582.42 3386.31   1
  -4  -2 -22 4336.61 3526.78   1
  -4  -2 -23 5205.16 3696.50   1
  -4  -2 -24 4708.19 4026.55   1
  -4  -2 -25 4832.08 4177.32   1
  -4  -2 -26  11864. 4483.26   1
  -4  -2 -27  21290. 4822.30   1
  -4  -2 -28  24806. 5149.21   1
  -4  -2 -29  13792. 5347.40   1
  -4  -2 -30 8515.76 5758.89   1
  -4  -2 -31  16204. 6111.72   1
  -4  -2 -32 8459.95 6353.52   1
  -4  -2 -33 2832.26 6643.01   1
  -4  -2 -34 2812.47 7405.55   1
  -4  -2 -35 2148.12 7401.89   1
  -4  -2 -36  888.33 8460.37   1
  -4  -2 -37 1088.55 9370.76   1
  -4  -2 -38  931.85  12951.   1
  -4  -2 -39 2197.43  13155.   1
  -4  -2 -40  127.93  13633.   1
  -4  -2 -41 1962.35  13643.   1
  -4  -2 -42 4007.60  12738.   1
  -4  -2 -43 6664.43  13644.   1
  -4  -2 -44 1779.31  13521.   1
  -4  -2 -45 1210.67  14995.   1
  -4  -2 -46 -287.41  15193.   1
  -4  -2 -47 1085.72  16744.   1
  -4  -2 -48 2482.68  17990.   1
  -4  -2 -49 3581.26  21039.   1
  -4  -2 -50 1065.96  22920.   1
  -4  -3  44 -672.50  19657.   1
  -4  -3  43 1844.13  19601.   1
  -4  -3  42 2009.67  17041.   1
  -4  -3  41 1082.53  15861.   1
  -4  -3  40 -638.41  13192.   1
  -4  -3  39  524.53  13037.   1
  -4  -3  38  742.31  10863.   1
  -4  -3  37 1335.38  10183.   1
  -4  -3  36  753.27 8951.52   1
  -4  -3  35 1883.58 9670.30   1
  -4  -3  34 5414.99 8667.59   1
  -4  -3  33 5400.60 8156.63   1
  -4  -3  32 2716.92 7229.62   1
  -4  -3  31 2000.48 6388.70   1
  -4  -3  30 1518.91 5704.60   1
  -4  -3  29 4440.36 5343.46   1
  -4  -3  28 6006.60 5104.32   1
  -4  -3  27 3201.85 5014.01   1
  -4  -3  26 1120.12 4674.30   1
  -4  -3  25 1608.91 4664.06   1
  -4  -3  24 4643.55 4432.29   1
  -4  -3  23 9228.36 4389.14   1
  -4  -3  22 9277.20 4423.01   1
  -4  -3  21 8603.01 4623.51   1
  -4  -3  20  10629. 4327.28   1
  -4  -3  19  14601. 4392.00   1
  -4  -3  18  17993. 3829.70   1
  -4  -3  17  23248. 3763.72   1
  -4  -3  16  28635. 3841.66   1
  -4  -3  15  37207. 3721.36   1
  -4  -3  14  42108. 3612.65   1
  -4  -3  13  53505. 3785.71   1
  -4  -3  12  57462. 3505.83   1
  -4  -3  11  53900. 3305.79   1
  -4  -3  10  51254. 3338.75   1
  -4  -3   9  51416. 3252.89   1
  -4  -3   8  44574. 2900.41   1
  -4  -3   7  31377. 2699.50   1
  -4  -3   6  24469. 2527.32   1
  -4  -3   5  22869. 2338.29   1
  -4  -3   4  21116. 2144.17   1
  -4  -3   3  23997. 2085.12   1
  -4  -3   2  27885. 2083.44   1
  -4  -3   1  31428. 2220.61   1
  -4  -3   0  37893. 2441.54   1
  -4  -3  -1  52823. 2661.91   1
  -4  -3  -2  63094. 3041.72   1
  -4  -3  -3  79285. 3482.85   1
  -4  -3  -4  94917. 4304.35   1
  -4  -3  -5  88332. 4181.36   1
  -4  -3  -6  49720. 3076.51   1
  -4  -3  -7  25172. 2875.32   1
  -4  -3  -8  30231. 2880.30   1
  -4  -3  -9  52631. 3601.80   1
  -4  -3 -10  60391. 3926.79   1
  -4  -3 -11  73329. 4772.65   1
  -4  -3 -12  69219. 4367.58   1
  -4  -3 -13  64263. 4274.22   1
  -4  -3 -14  47032. 3795.94   1
  -4  -3 -15  44712. 3992.23   1
  -4  -3 -16  26371. 3966.20   1
  -4  -3 -17 8562.56 3979.63   1
  -4  -3 -18 8906.42 3669.77   1
  -4  -3 -19 8889.61 3666.11   1
  -4  -3 -20 5569.31 3716.27   1
  -4  -3 -21 4102.92 3783.72   1
  -4  -3 -22 4165.13 3922.71   1
  -4  -3 -23 5044.05 4371.81   1
  -4  -3 -24 5650.68 4438.16   1
  -4  -3 -25 6808.67 4656.26   1
  -4  -3 -26 7074.33 4833.63   1
  -4  -3 -27 4871.74 5122.66   1
  -4  -3 -28 4178.68 5418.10   1
  -4  -3 -29 2550.93 5660.81   1
  -4  -3 -30 1505.58 5872.37   1
  -4  -3 -31 1512.42 6333.62   1
  -4  -3 -32  641.27 6631.84   1
  -4  -3 -33 1549.51 6941.93   1
  -4  -3 -34 4923.35 7105.38   1
  -4  -3 -35 3959.57 7451.12   1
  -4  -3 -36 5319.65 7845.62   1
  -4  -3 -37 4745.15 9114.85   1
  -4  -3 -38 2139.06  10067.   1
  -4  -3 -39 2050.45 9808.41   1
  -4  -3 -40 2351.24  10961.   1
  -4  -3 -41  630.95  11240.   1
  -4  -3 -42 1009.25  12847.   1
  -4  -3 -43 -599.32  13780.   1
  -4  -3 -44 5285.80  15377.   1
  -4  -3 -45  847.49  16514.   1
  -4  -3 -46 -1795.6  17691.   1
  -4  -3 -47  143.12  19248.   1
  -4  -4  48 -374.19  26385.   1
  -4  -4  47  393.88  24920.   1
  -4  -4  46 1919.93  24457.   1
  -4  -4  45 -598.42  19642.   1
  -4  -4  44 2589.23  19017.   1
  -4  -4  43 2832.39  18164.   1
  -4  -4  42 -960.90  17799.   1
  -4  -4  41 -1283.2  16504.   1
  -4  -4  40 -873.87  11823.   1
  -4  -4  39  838.23  11754.   1
  -4  -4  38  732.63  10186.   1
  -4  -4  37 1714.97 8954.16   1
  -4  -4  36 2271.36 9281.32   1
  -4  -4  35 2188.79 8000.86   1
  -4  -4  34  958.37 8761.19   1
  -4  -4  33 2088.32 7767.97   1
  -4  -4  32 1585.06 8151.47   1
  -4  -4  31 2619.48 7961.97   1
  -4  -4  30 3111.11 7287.00   1
  -4  -4  29 2827.48 7121.91   1
  -4  -4  28 2975.30 6830.70   1
  -4  -4  27 4236.69 6661.06   1
  -4  -4  26 5888.35 5788.50   1
  -4  -4  25 4920.49 5465.59   1
  -4  -4  24 3318.49 4996.31   1
  -4  -4  23 4152.67 4954.86   1
  -4  -4  22 6383.00 4905.77   1
  -4  -4  21 5785.40 4601.92   1
  -4  -4  20 4443.77 4661.58   1
  -4  -4  19 8230.90 4583.95   1
  -4  -4  18  18605. 4358.94   1
  -4  -4  17  22433. 4159.15   1
  -4  -4  16  23236. 4220.15   1
  -4  -4  15  22905. 3963.34   1
  -4  -4  14  20090. 3728.56   1
  -4  -4  13  16460. 3476.79   1
  -4  -4  12  12397. 3029.11   1
  -4  -4  11  12206. 3043.34   1
  -4  -4  10  16749. 3324.91   1
  -4  -4   9  24540. 3362.27   1
  -4  -4   8  27084. 3400.77   1
  -4  -4   7  26767. 3165.84   1
  -4  -4   6  27238. 2991.74   1
  -4  -4   5  31526. 3224.51   1
  -4  -4   4  32930. 3050.68   1
  -4  -4   3  35212. 2828.83   1
  -4  -4   2  39906. 2722.15   1
  -4  -4   1  45456. 2978.93   1
  -4  -4   0  48463. 3386.98   1
  -4  -4  -1  46544. 3191.62   1
  -4  -4  -2  51019. 3350.66   1
  -4  -4  -3  79070. 4376.25   1
  -4  -4  -4  99319. 4880.26   1
  -4  -4  -5  90869. 4590.65   1
  -4  -4  -6  54214. 3699.37   1
  -4  -4  -7  27296. 3086.13   1
  -4  -4  -8  20007. 3040.17   1
  -4  -4  -9  14366. 3146.72   1
  -4  -4 -10  16038. 3425.30   1
  -4  -4 -11  22268. 3482.16   1
  -4  -4 -12  23528. 3759.42   1
  -4  -4 -13  17631. 3817.93   1
  -4  -4 -14  13787. 3656.27   1
  -4  -4 -15  11648. 3733.69   1
  -4  -4 -16  10602. 3932.48   1
  -4  -4 -17 9700.60 4191.65   1
  -4  -4 -18 8611.87 4200.78   1
  -4  -4 -19 4915.17 4327.64   1
  -4  -4 -20 3139.94 4767.19   1
  -4  -4 -21 3510.85 4636.39   1
  -4  -4 -22 3129.56 4827.83   1
  -4  -4 -23 2915.56 5005.58   1
  -4  -4 -24 2569.14 5358.64   1
  -4  -4 -25 2013.02 5570.55   1
  -4  -4 -26 1720.36 5921.69   1
  -4  -4 -27 3139.76 6111.46   1
  -4  -4 -28 5446.24 6581.57   1
  -4  -4 -29 3687.22 6474.72   1
  -4  -4 -30 1601.37 6560.45   1
  -4  -4 -31 1667.13 6689.24   1
  -4  -4 -32 3877.51 7041.53   1
  -4  -4 -33 6554.72 7208.87   1
  -4  -4 -34 4520.51 7035.35   1
  -4  -4 -35 1177.52 6942.70   1
  -4  -4 -36  -18.14 6481.60   1
  -4  -4 -37 -222.50 8407.01   1
  -4  -4 -38   23.46 8603.63   1
  -4  -4 -39 1456.15  10980.   1
  -4  -4 -40 -2129.9  12021.   1
  -4  -4 -41 -1696.8  12860.   1
  -4  -4 -42 1854.76  12817.   1
  -4  -4 -43  401.81  13685.   1
  -4  -4 -44 -2451.7  14449.   1
  -4  -5  43 2158.59  18118.   1
  -4  -5  42 1700.90  14522.   1
  -4  -5  41 1473.70  10530.   1
  -4  -5  40 2027.92  10799.   1
  -4  -5  39 1526.13 8445.38   1
  -4  -5  38 1161.86 8801.34   1
  -4  -5  37 1608.63 7887.95   1
  -4  -5  36 2008.93 7830.33   1
  -4  -5  35 1095.49 6600.88   1
  -4  -5  34  667.88 6826.46   1
  -4  -5  33 1191.93 6486.88   1
  -4  -5  32 1424.26 7274.02   1
  -4  -5  31  623.69 6731.72   1
  -4  -5  30 -189.02 7166.31   1
  -4  -5  29 1598.50 7273.81   1
  -4  -5  28 1004.48 6975.33   1
  -4  -5  27 1758.43 6665.00   1
  -4  -5  26 3803.06 6777.18   1
  -4  -5  25 4125.50 6890.30   1
  -4  -5  24 3318.80 6713.22   1
  -4  -5  23 3283.42 6165.28   1
  -4  -5  22 3826.79 6423.34   1
  -4  -5  21 4861.66 5727.81   1
  -4  -5  20 4556.40 5636.00   1
  -4  -5  19 4505.50 5894.60   1
  -4  -5  18 4638.17 5574.56   1
  -4  -5  17 5173.25 5389.90   1
  -4  -5  16 6444.63 4532.37   1
  -4  -5  15 7504.88 4203.23   1
  -4  -5  14 7233.42 4291.17   1
  -4  -5  13 6554.51 3928.36   1
  -4  -5  12 5863.49 4018.35   1
  -4  -5  11 6241.94 3528.55   1
  -4  -5  10 9216.46 3531.36   1
  -4  -5   9  11929. 3566.00   1
  -4  -5   8  13287. 3725.54   1
  -4  -5   7  13734. 3588.99   1
  -4  -5   6  11492. 3763.41   1
  -4  -5   5  12563. 3314.74   1
  -4  -5   4  12683. 3296.27   1
  -4  -5   3  12112. 3221.87   1
  -4  -5   2  12154. 3001.66   1
  -4  -5   1  13182. 3158.36   1
  -4  -5   0  16431. 3210.49   1
  -4  -5  -1  20611. 3482.55   1
  -4  -5  -2  25333. 3592.61   1
  -4  -5  -3  31043. 3675.94   1
  -4  -5  -4  32954. 4031.85   1
  -4  -5  -5  30923. 4039.21   1
  -4  -5  -6  20848. 3846.72   1
  -4  -5  -7  11611. 3661.31   1
  -4  -5  -8  10314. 3709.43   1
  -4  -5  -9  14324. 3748.50   1
  -4  -5 -10  17169. 3856.44   1
  -4  -5 -11  19874. 4168.08   1
  -4  -5 -12  19180. 4320.59   1
  -4  -5 -13  16811. 4679.75   1
  -4  -5 -14 9689.86 4256.59   1
  -4  -5 -15 5966.28 4530.03   1
  -4  -5 -16 5371.50 5300.42   1
  -4  -5 -17 3771.09 5301.73   1
  -4  -5 -18 4011.49 4937.38   1
  -4  -5 -19 3291.44 5158.45   1
  -4  -5 -20 3046.82 5401.07   1
  -4  -5 -21 4718.41 5940.87   1
  -4  -5 -22 6354.65 6247.93   1
  -4  -5 -23 6667.61 6161.25   1
  -4  -5 -24 4958.85 6495.74   1
  -4  -5 -25 2748.54 6663.34   1
  -4  -5 -26 2655.86 7073.98   1
  -4  -5 -27 2830.59 7020.26   1
  -4  -5 -28 3301.15 6742.18   1
  -4  -5 -29 1862.95 6334.01   1
  -4  -5 -30 1341.32 6348.85   1
  -4  -5 -31 1540.88 5840.52   1
  -4  -5 -32  991.97 6065.05   1
  -4  -5 -33  125.82 6050.97   1
  -4  -5 -34  542.95 6171.89   1
  -4  -5 -35 1055.73 6646.26   1
  -4  -5 -36 3032.21 6578.24   1
  -4  -5 -37 3966.23 9986.79   1
  -4  -5 -38 2777.54  10029.   1
  -4  -5 -39 6428.06  14403.   1
  -4  -6  36  -97.75 7678.32   1
  -4  -6  35 -414.43 7390.75   1
  -4  -6  34  630.85 6836.59   1
  -4  -6  33 1078.71 6648.02   1
  -4  -6  32 1897.53 7270.14   1
  -4  -6  31 1263.47 6778.81   1
  -4  -6  30 1365.07 6869.88   1
  -4  -6  29 1053.32 6803.13   1
  -4  -6  28  810.71 6317.30   1
  -4  -6  27  946.23 6845.60   1
  -4  -6  26 -173.67 6211.72   1
  -4  -6  25 -642.59 6389.73   1
  -4  -6  24 -126.28 6045.90   1
  -4  -6  23  894.89 6115.04   1
  -4  -6  22 2528.75 6277.25   1
  -4  -6  21 5193.22 6399.94   1
  -4  -6  20 6164.25 6865.94   1
  -4  -6  19 7911.13 7441.26   1
  -4  -6  18  10619. 6189.84   1
  -4  -6  17  12183. 6421.55   1
  -4  -6  16  12044. 6270.09   1
  -4  -6  15  11455. 5760.27   1
  -4  -6  14  10205. 5400.19   1
  -4  -6  13 7522.87 4914.75   1
  -4  -6  12 5436.76 4559.14   1
  -4  -6  11 4622.56 4207.94   1
  -4  -6  10 7419.72 4761.59   1
  -4  -6   9 9603.93 4347.37   1
  -4  -6   8 9569.05 4896.65   1
  -4  -6   7  10481. 4249.74   1
  -4  -6   6  11033. 4346.48   1
  -4  -6   5  12476. 4038.37   1
  -4  -6   4  13164. 4337.72   1
  -4  -6   3  13782. 4345.53   1
  -4  -6   2  14694. 4287.26   1
  -4  -6   1  14287. 4308.99   1
  -4  -6   0  14814. 4146.33   1
  -4  -6  -1  15452. 4626.54   1
  -4  -6  -2  17747. 4339.60   1
  -4  -6  -3  23155. 4865.73   1
  -4  -6  -4  25966. 4655.58   1
  -4  -6  -5  24031. 4627.31   1
  -4  -6  -6  17388. 4573.19   1
  -4  -6  -7  10868. 4832.96   1
  -4  -6  -8 8648.99 4971.87   1
  -4  -6  -9 8358.57 4938.01   1
  -4  -6 -10 8012.50 5009.18   1
  -4  -6 -11 9176.39 5603.21   1
  -4  -6 -12 8457.87 5315.81   1
  -4  -6 -13 8281.87 5842.45   1
  -4  -6 -14 9413.51 6375.71   1
  -4  -6 -15  10033. 6040.81   1
  -4  -6 -16 8723.94 6571.68   1
  -4  -6 -17 7035.29 6707.32   1
  -4  -6 -18 5357.67 6782.92   1
  -4  -6 -19 2614.11 6892.36   1
  -4  -6 -20 1408.58 6667.57   1
  -4  -6 -21    6.84 6449.68   1
  -4  -6 -22  504.02 6497.47   1
  -4  -6 -23  699.72 6569.35   1
  -4  -6 -24  955.63 6640.78   1
  -4  -6 -25 1096.12 6514.37   1
  -4  -6 -26 1192.74 6293.72   1
  -4  -6 -27  883.31 6133.89   1
  -4  -6 -28  899.14 5959.75   1
  -4  -6 -29  928.88 5971.71   1
  -4  -6 -30  186.46 6009.76   1
  -4  -6 -31  741.52 6219.12   1
  -4  -6 -32 1270.06 6547.80   1
  -4  -6 -33 1229.63 6518.36   1
  -4  -7  26 2702.90 7103.37   1
  -4  -7  25 3103.78 6935.19   1
  -4  -7  24 2376.26 7142.62   1
  -4  -7  23 2099.04 6950.34   1
  -4  -7  22 2065.90 7426.27   1
  -4  -7  21 1889.99 7178.26   1
  -4  -7  20 1021.95 7344.39   1
  -4  -7  19 1187.31 7167.04   1
  -4  -7  18 1611.95 7239.73   1
  -4  -7  17 2910.75 7327.99   1
  -4  -7  16 4010.71 6725.79   1
  -4  -7  15 5157.54 6565.48   1
  -4  -7  14 5868.57 6813.47   1
  -4  -7  13 5316.49 6236.23   1
  -4  -7  12 4919.68 6537.76   1
  -4  -7  11 4557.96 6573.05   1
  -4  -7  10 3808.15 6015.04   1
  -4  -7   9 3835.42 6477.50   1
  -4  -7   8 4309.54 5749.74   1
  -4  -7   7 5496.85 5868.40   1
  -4  -7   6 6686.84 5274.78   1
  -4  -7   5 8418.78 5385.24   1
  -4  -7   4  10330. 5222.78   1
  -4  -7   3 9575.46 4913.51   1
  -4  -7   2 8563.92 5183.07   1
  -4  -7   1 7949.04 4927.32   1
  -4  -7   0 7994.00 5875.12   1
  -4  -7  -1 8541.67 5070.31   1
  -4  -7  -2 8685.50 5019.05   1
  -4  -7  -3 7736.48 5703.94   1
  -4  -7  -4 7233.13 5566.40   1
  -4  -7  -5 7483.73 5905.09   1
  -4  -7  -6 7014.40 5500.51   1
  -4  -7  -7 6295.00 6275.48   1
  -4  -7  -8 6206.93 6121.45   1
  -4  -7  -9 6413.71 6384.53   1
  -4  -7 -10 4370.93 6010.20   1
  -4  -7 -11 4280.41 6994.73   1
  -4  -7 -12 4592.91 6807.03   1
  -4  -7 -13 4886.79 7504.73   1
  -4  -7 -14 2949.45 7445.89   1
  -4  -7 -15 2666.11 7343.95   1
  -4  -7 -16 2709.16 7764.64   1
  -4  -7 -17 3738.72 8219.03   1
  -4  -7 -18 3043.71 7467.41   1
  -4  -7 -19 2054.42 6689.35   1
  -4  -7 -20 1828.02 6506.93   1
  -4  -7 -21 2201.47 6544.43   1
  -4  -7 -22 2732.52 6374.57   1
   5   0 -49  417.39  24397.   1
   5   0 -48 -651.23  25862.   1
   5   0 -47 -981.99  25704.   1
   5   0 -46  664.42  15496.   1
   5   0 -45  445.67  15339.   1
   5   0 -44  113.60  14964.   1
   5   0 -43 1363.34  12532.   1
   5   0 -42 1587.03  14915.   1
   5   0 -41 -452.20  11880.   1
   5   0 -40 1093.38  12777.   1
   5   0 -39 2521.17  13292.   1
   5   0 -38 1293.47  13956.   1
   5   0 -37 1186.33  13696.   1
   5   0 -36 1307.06  13775.   1
   5   0 -35 2087.21  13412.   1
   5   0 -34 3226.07  14016.   1
   5   0 -33 3649.45  12744.   1
   5   0 -32 2126.52  12630.   1
   5   0 -31  363.22  12134.   1
   5   0 -30 2465.35  11567.   1
   5   0 -29 3773.90  11085.   1
   5   0 -28 2095.46  10611.   1
   5   0 -27  167.96 9702.91   1
   5   0 -26  318.28 9050.63   1
   5   0 -25 1397.82 8988.00   1
   5   0 -24 2380.37 8388.34   1
   5   0 -23 2976.91 8084.69   1
   5   0 -22 2421.70 8026.64   1
   5   0 -21 2498.72 8715.73   1
   5   0 -20 1672.68 7156.68   1
   5   0 -19  603.26 7441.99   1
   5   0 -18 1939.98 6294.98   1
   5   0 -17 1392.58 5661.82   1
   5   0 -16 1574.22 6388.09   1
   5   0 -15 1823.76 6258.86   1
   5   0 -14 1709.01 5148.00   1
   5   0 -13 1791.08 4716.34   1
   5   0 -12 1644.26 4556.81   1
   5   0 -11 2125.83 4965.96   1
   5   0 -10 3147.36 3828.19   1
   5   0  -9 2939.28 4138.55   1
   5   0  -8 2507.60 3251.67   1
   5   0  -7 2877.65 3035.82   1
   5   0  -6 3953.11 3204.06   1
   5   0  -5 3762.36 3239.67   1
   5   0  -4 5306.16 3278.26   1
   5   0  -3 4904.74 3574.24   1
   5   0  -2 4827.31 3306.24   1
   5   0  -1 4361.81 3378.89   1
   5   0   0 3476.38 2929.77   1
   5   0   1 3902.93 3108.08   1
   5   0   2 4088.58 3152.37   1
   5   0   3 3235.70 3219.90   1
   5   0   4 3304.91 3787.39   1
   5   0   5 2598.05 3089.30   1
   5   0   6 2596.66 3609.93   1
   5   0   7 2180.83 3779.31   1
   5   0   8 2452.19 3934.54   1
   5   0   9 2067.14 4106.86   1
   5   0  10 2008.66 4846.88   1
   5   0  11 1899.47 5218.78   1
   5   0  12  904.32 4639.70   1
   5   0  13 1344.58 5103.97   1
   5   0  14 2612.70 5116.73   1
   5   0  15 2995.46 6240.51   1
   5   0  16 2450.66 5586.97   1
   5   0  17 1745.52 5733.67   1
   5   0  18  647.42 6004.97   1
   5   0  19  466.67 6274.55   1
   5   0  20  479.91 6543.47   1
   5   0  21 2102.59 7282.08   1
   5   0  22 2861.84 6991.23   1
   5   0  23 2631.03 7354.62   1
   5   0  24 1881.63 7702.11   1
   5   0  25  327.59 8073.16   1
   5   0  26  876.12 8411.38   1
   5   0  27 1736.58 8544.32   1
   5   0  28   37.68 9525.53   1
   5   0  29  743.27  10791.   1
   5   0  30 1276.14  11041.   1
   5   0  31 1704.64  11520.   1
   5   0  32  435.08  11848.   1
   5   0  33 -246.09  12027.   1
   5   0  34 -132.37  12005.   1
   5   0  35 1094.09  11303.   1
   5   0  36 1754.31  10554.   1
   5   0  37 1405.32  10408.   1
   5   0  38  909.47  10248.   1
   5   0  39 -805.02  10705.   1
   5   0  40  456.82  10757.   1
   5   0  41 1306.14  10559.   1
   5   0  42  999.85  10763.   1
   5   0  43  827.57  11245.   1
   5   0  44 -501.82  11264.   1
  -5  -1  48 1614.41  17695.   1
  -5  -1  47 -680.30  12530.   1
  -5  -1  46  395.65 9760.33   1
  -5  -1  45 1096.63 9813.57   1
  -5  -1  44  372.70 9159.60   1
  -5  -1  43 1334.97 9704.51   1
  -5  -1  42 2036.11 9305.84   1
  -5  -1  41  924.12  10108.   1
  -5  -1  40 3581.51  10387.   1
  -5  -1  39 4325.99 8737.14   1
  -5  -1  38 1571.63 9285.13   1
  -5  -1  37  242.43 9595.32   1
  -5  -1  36 2454.97 9037.66   1
  -5  -1  35 5696.56 8721.38   1
  -5  -1  34 8122.65 8734.72   1
  -5  -1  33 8333.63 8759.15   1
  -5  -1  32  12333. 8847.38   1
  -5  -1  31  10394. 9089.55   1
  -5  -1  30 3875.38 8616.40   1
  -5  -1  29 1253.39 8042.37   1
  -5  -1  28 1828.34 7639.85   1
  -5  -1  27 5153.95 7302.26   1
  -5  -1  26 5388.78 6799.36   1
  -5  -1  25 6764.20 6382.66   1
  -5  -1  24  11147. 5990.68   1
  -5  -1  23  13969. 6287.07   1
  -5  -1  22  12120. 5599.18   1
  -5  -1  21 6292.10 5166.77   1
  -5  -1  20 3203.89 4854.88   1
  -5  -1  19 2180.99 4793.86   1
  -5  -1  18 2984.22 4868.15   1
  -5  -1  17 9007.18 4730.53   1
  -5  -1  16  10713. 4165.55   1
  -5  -1  15  12401. 4219.89   1
  -5  -1  14  15498. 4049.60   1
  -5  -1  13  18724. 3662.69   1
  -5  -1  12  19736. 3532.78   1
  -5  -1  11  21853. 3333.23   1
  -5  -1  10  27844. 3003.28   1
  -5  -1   9  43741. 3362.81   1
  -5  -1   8  53065. 3432.99   1
  -5  -1   7  58993. 3457.59   1
  -5  -1   6  52570. 3064.75   1
  -5  -1   5  48530. 3039.38   1
  -5  -1   4  41785. 2742.23   1
  -5  -1   3  35659. 2578.29   1
  -5  -1   2  36633. 2746.88   1
  -5  -1   1  54034. 3215.06   1
  -5  -1   0  97114. 3908.04   1
  -5  -1  -1 125230. 4814.22   1
  -5  -1  -2 174511. 5872.11   1
  -5  -1  -3 163478. 6307.04   1
  -5  -1  -4 137851. 5239.42   1
  -5  -1  -5  69886. 3828.15   1
  -5  -1  -6  45145. 3197.75   1
  -5  -1  -7  34773. 2900.13   1
  -5  -1  -8  31806. 2965.84   1
  -5  -1  -9  29114. 2989.63   1
  -5  -1 -10  36319. 3326.53   1
  -5  -1 -11  45243. 3642.46   1
  -5  -1 -12  41698. 3771.65   1
  -5  -1 -13  20412. 4100.13   1
  -5  -1 -14 8925.65 3907.77   1
  -5  -1 -15 7172.92 3753.43   1
  -5  -1 -16 3150.18 3951.10   1
  -5  -1 -17 2093.11 4171.12   1
  -5  -1 -18 3147.51 4323.38   1
  -5  -1 -19 3755.71 4827.88   1
  -5  -1 -20 2752.73 5108.80   1
  -5  -1 -21 3605.22 5471.95   1
  -5  -1 -22 2835.57 5248.17   1
  -5  -1 -23 3172.84 5707.59   1
  -5  -1 -24 5392.66 5990.70   1
  -5  -1 -25 8149.75 6254.36   1
  -5  -1 -26 8299.31 6518.78   1
  -5  -1 -27 5597.23 6729.35   1
  -5  -1 -28 4518.71 6888.87   1
  -5  -1 -29  10860. 7172.59   1
  -5  -1 -30  13932. 7578.24   1
  -5  -1 -31 4497.42 7765.79   1
  -5  -1 -32 -936.31 7868.42   1
  -5  -1 -33  454.68 7824.80   1
  -5  -1 -34 1082.73 7811.82   1
  -5  -1 -35 6275.39 7293.75   1
  -5  -1 -36 5077.86 7257.45   1
  -5  -1 -37  774.21 6955.55   1
  -5  -1 -38  313.12 7088.11   1
  -5  -1 -39 1833.60 7203.99   1
  -5  -1 -40  705.14 7199.79   1
  -5  -1 -41 -275.91 7319.56   1
  -5  -1 -42  371.23 7413.29   1
  -5  -1 -43  -17.81 7735.56   1
  -5  -1 -44 -995.97 7957.75   1
  -5  -2  47 -259.37  10943.   1
  -5  -2  46  993.25  10800.   1
  -5  -2  45 1355.88 8985.58   1
  -5  -2  44 1020.93 8812.87   1
  -5  -2  43 2884.04 9189.07   1
  -5  -2  42 3041.59 8217.71   1
  -5  -2  41 3005.28 9026.96   1
  -5  -2  40 5058.85 9081.23   1
  -5  -2  39 4458.73 7842.41   1
  -5  -2  38 1435.12 7937.92   1
  -5  -2  37 -494.11 8438.14   1
  -5  -2  36  654.17 8548.59   1
  -5  -2  35 2459.02 8687.45   1
  -5  -2  34 1833.76 8582.20   1
  -5  -2  33 9658.07 8586.13   1
  -5  -2  32  21490. 8757.38   1
  -5  -2  31  20994. 8616.05   1
  -5  -2  30 9541.59 8214.01   1
  -5  -2  29 7852.60 7786.33   1
  -5  -2  28 7503.30 7730.23   1
  -5  -2  27 3362.99 7441.52   1
  -5  -2  26 2534.32 6835.68   1
  -5  -2  25 2742.26 6595.10   1
  -5  -2  24 3683.25 6009.48   1
  -5  -2  23 2956.58 5733.92   1
  -5  -2  22 2881.79 5346.17   1
  -5  -2  21 4243.04 5286.65   1
  -5  -2  20 6609.16 5274.92   1
  -5  -2  19  10837. 5049.76   1
  -5  -2  18  12042. 5129.38   1
  -5  -2  17  13025. 5004.80   1
  -5  -2  16  12492. 4620.06   1
  -5  -2  15  11236. 4612.05   1
  -5  -2  14 7585.94 4563.62   1
  -5  -2  13 5601.88 3918.56   1
  -5  -2  12 7287.00 3672.64   1
  -5  -2  11 8881.77 3340.39   1
  -5  -2  10  10166. 3165.90   1
  -5  -2   9  10747. 2970.16   1
  -5  -2   8  11907. 2899.15   1
  -5  -2   7  12108. 2716.15   1
  -5  -2   6  10687. 2555.46   1
  -5  -2   5  10857. 2507.53   1
  -5  -2   4  13753. 2366.79   1
  -5  -2   3  19373. 2461.64   1
  -5  -2   2  22002. 2514.08   1
  -5  -2   1  24114. 2548.08   1
  -5  -2   0  25782. 2586.99   1
  -5  -2  -1  26737. 2770.47   1
  -5  -2  -2  32484. 2742.46   1
  -5  -2  -3  33818. 2779.26   1
  -5  -2  -4  36161. 2996.72   1
  -5  -2  -5  36307. 3152.47   1
  -5  -2  -6  33284. 3024.61   1
  -5  -2  -7  24588. 3122.55   1
  -5  -2  -8  12188. 2988.99   1
  -5  -2  -9 7019.09 3274.30   1
  -5  -2 -10 6593.64 3273.27   1
  -5  -2 -11 5309.76 3513.55   1
  -5  -2 -12 5150.51 3602.01   1
  -5  -2 -13 8331.77 3875.18   1
  -5  -2 -14  12325. 3963.80   1
  -5  -2 -15  11519. 4675.23   1
  -5  -2 -16 7190.68 4337.69   1
  -5  -2 -17 5511.61 4715.79   1
  -5  -2 -18 6904.41 4816.23   1
  -5  -2 -19 8314.09 5031.56   1
  -5  -2 -20 6157.78 5482.92   1
  -5  -2 -21 2978.42 5960.98   1
  -5  -2 -22 1487.40 5565.86   1
  -5  -2 -23 2665.99 5776.09   1
  -5  -2 -24 3273.19 6287.18   1
  -5  -2 -25 3581.61 6298.40   1
  -5  -2 -26 4084.82 6578.10   1
  -5  -2 -27 6989.27 6876.31   1
  -5  -2 -28 6026.76 7186.36   1
  -5  -2 -29 3549.80 7383.65   1
  -5  -2 -30 2694.11 7764.32   1
  -5  -2 -31  456.74 7872.94   1
  -5  -2 -32 3322.74 7506.24   1
  -5  -2 -33 5177.38 7126.96   1
  -5  -2 -34 2485.55 6621.22   1
  -5  -2 -35 3517.29 6537.21   1
  -5  -2 -36 3640.62 6581.95   1
  -5  -2 -37 2088.65 6599.31   1
  -5  -2 -38 1011.48 6477.35   1
  -5  -2 -39  538.93 6534.31   1
  -5  -2 -40  966.55 6746.53   1
  -5  -2 -41 2885.13 6910.22   1
  -5  -2 -42  775.41 7280.79   1
  -5  -3  44  -37.16 8567.89   1
  -5  -3  43 -278.82 8540.93   1
  -5  -3  42  417.70 8444.89   1
  -5  -3  41  837.56 8883.89   1
  -5  -3  40  -32.83 8150.14   1
  -5  -3  39 -331.97 7662.08   1
  -5  -3  38  238.22 7745.40   1
  -5  -3  37  277.60 7548.27   1
  -5  -3  36  -36.92 7393.69   1
  -5  -3  35 1059.98 7762.53   1
  -5  -3  34  515.20 7815.62   1
  -5  -3  33 2917.98 7833.19   1
  -5  -3  32 5863.64 8211.74   1
  -5  -3  31 5554.17 8268.60   1
  -5  -3  30 5103.20 7573.30   1
  -5  -3  29 6668.69 7836.55   1
  -5  -3  28 4437.25 7172.01   1
  -5  -3  27 1854.17 6912.58   1
  -5  -3  26 1999.94 7024.07   1
  -5  -3  25 3567.63 6913.62   1
  -5  -3  24 5027.81 6904.83   1
  -5  -3  23 5476.18 6550.26   1
  -5  -3  22 5757.16 6396.46   1
  -5  -3  21 5116.32 6218.31   1
  -5  -3  20 4199.87 6227.19   1
  -5  -3  19 3695.10 5433.48   1
  -5  -3  18 5423.83 4892.47   1
  -5  -3  17  11940. 4927.41   1
  -5  -3  16  19921. 4530.97   1
  -5  -3  15  21469. 4771.13   1
  -5  -3  14  18342. 4593.98   1
  -5  -3  13  11350. 4105.98   1
  -5  -3  12 9675.62 3864.75   1
  -5  -3  11 7479.15 3755.33   1
  -5  -3  10 8625.71 3330.14   1
  -5  -3   9  11359. 3203.61   1
  -5  -3   8  12473. 2985.30   1
  -5  -3   7  13541. 2920.39   1
  -5  -3   6  11439. 2493.52   1
  -5  -3   5 9891.05 2393.85   1
  -5  -3   4 9388.95 2506.34   1
  -5  -3   3 9419.38 2512.71   1
  -5  -3   2 9211.26 2507.90   1
  -5  -3   1  10170. 2582.60   1
  -5  -3   0  15362. 2573.16   1
  -5  -3  -1  21963. 2801.25   1
  -5  -3  -2  32250. 3162.34   1
  -5  -3  -3  35373. 3408.42   1
  -5  -3  -4  31713. 3617.27   1
  -5  -3  -5  21160. 3352.63   1
  -5  -3  -6  19504. 3297.97   1
  -5  -3  -7  20188. 3366.33   1
  -5  -3  -8  20719. 3733.51   1
  -5  -3  -9  18390. 4106.88   1
  -5  -3 -10  16016. 4584.72   1
  -5  -3 -11  12330. 4508.70   1
  -5  -3 -12 9538.21 4936.12   1
  -5  -3 -13 7201.78 4829.21   1
  -5  -3 -14 5502.94 4799.94   1
  -5  -3 -15 5666.35 4934.45   1
  -5  -3 -16 6564.82 4870.75   1
  -5  -3 -17 7271.07 5021.34   1
  -5  -3 -18 6913.77 5388.18   1
  -5  -3 -19 6258.55 5676.50   1
  -5  -3 -20 6853.53 5580.17   1
  -5  -3 -21 5039.85 6264.18   1
  -5  -3 -22 4661.66 5898.41   1
  -5  -3 -23 4904.21 6304.21   1
  -5  -3 -24 6773.50 6627.24   1
  -5  -3 -25 7993.20 7065.87   1
  -5  -3 -26 7563.59 7580.49   1
  -5  -3 -27 9879.64 7230.63   1
  -5  -3 -28 9563.88 7158.95   1
  -5  -3 -29 7537.24 6862.57   1
  -5  -3 -30 6279.74 6798.08   1
  -5  -3 -31 1688.38 6898.08   1
  -5  -3 -32  158.44 6576.61   1
  -5  -3 -33 2793.67 6762.85   1
  -5  -3 -34 1867.52 7053.38   1
  -5  -3 -35  992.12 6662.18   1
  -5  -3 -36 1161.13 6687.28   1
  -5  -3 -37  120.58 6468.09   1
  -5  -3 -38   53.24 6764.01   1
  -5  -3 -39 -120.04 6734.26   1
  -5  -3 -40  206.27 6879.24   1
  -5  -4  40 6434.20 8263.33   1
  -5  -4  39 5911.48 9222.95   1
  -5  -4  38 2751.05 7780.18   1
  -5  -4  37 1473.84 7560.87   1
  -5  -4  36  938.67 7491.65   1
  -5  -4  35  865.73 7351.67   1
  -5  -4  34  320.35 7095.26   1
  -5  -4  33 2451.43 7559.18   1
  -5  -4  32 5299.71 7117.93   1
  -5  -4  31 5534.70 6974.79   1
  -5  -4  30 3099.51 6744.69   1
  -5  -4  29 3281.07 6900.39   1
  -5  -4  28 2667.70 6999.15   1
  -5  -4  27 2160.63 6867.07   1
  -5  -4  26 2316.92 7039.34   1
  -5  -4  25 2723.94 7169.89   1
  -5  -4  24 2739.00 7375.90   1
  -5  -4  23 2941.51 6730.29   1
  -5  -4  22 2793.76 6729.74   1
  -5  -4  21 1658.52 6353.09   1
  -5  -4  20 2261.19 6107.24   1
  -5  -4  19 2961.79 5567.47   1
  -5  -4  18 3769.05 5401.26   1
  -5  -4  17 3803.52 5762.39   1
  -5  -4  16 4613.65 4868.00   1
  -5  -4  15 5632.63 4619.33   1
  -5  -4  14 5262.09 4447.64   1
  -5  -4  13 4740.88 3937.48   1
  -5  -4  12 4971.98 3720.52   1
  -5  -4  11 5504.19 3865.57   1
  -5  -4  10 5745.21 3311.58   1
  -5  -4   9 5697.07 2992.68   1
  -5  -4   8 5863.48 3354.49   1
  -5  -4   7 5680.59 3034.05   1
  -5  -4   6 6575.67 2854.53   1
  -5  -4   5 6238.12 3001.43   1
  -5  -4   4 6488.85 3003.91   1
  -5  -4   3 6520.77 3005.16   1
  -5  -4   2 6777.60 2978.71   1
  -5  -4   1 7594.83 3253.12   1
  -5  -4   0 8457.54 3467.33   1
  -5  -4  -1 9392.65 3178.55   1
  -5  -4  -2  10438. 3773.62   1
  -5  -4  -3  10786. 3615.79   1
  -5  -4  -4  12037. 3936.45   1
  -5  -4  -5  12946. 3838.08   1
  -5  -4  -6  11822. 4138.00   1
  -5  -4  -7  10421. 4180.28   1
  -5  -4  -8 8038.78 4148.52   1
  -5  -4  -9 6005.60 4792.50   1
  -5  -4 -10 5690.66 4626.74   1
  -5  -4 -11 3841.25 4516.42   1
  -5  -4 -12 3277.04 5183.53   1
  -5  -4 -13 3463.86 5672.22   1
  -5  -4 -14 5634.27 5680.14   1
  -5  -4 -15 5224.63 5689.75   1
  -5  -4 -16 3735.09 5785.87   1
  -5  -4 -17 3510.01 5870.62   1
  -5  -4 -18 4341.57 6117.96   1
  -5  -4 -19 3984.48 6415.75   1
  -5  -4 -20 3071.46 7380.27   1
  -5  -4 -21 2299.59 6916.98   1
  -5  -4 -22 1857.51 7239.97   1
  -5  -4 -23 1931.53 6809.78   1
  -5  -4 -24 1301.08 7058.08   1
  -5  -4 -25 1511.04 7215.29   1
  -5  -4 -26 2683.84 6988.34   1
  -5  -4 -27 2951.12 7253.25   1
  -5  -4 -28 2472.25 7274.63   1
  -5  -4 -29 1071.31 7349.03   1
  -5  -4 -30  619.89 7370.84   1
  -5  -4 -31  812.33 7252.28   1
  -5  -4 -32 1098.65 7284.48   1
  -5  -4 -33 1837.68 7072.72   1
  -5  -4 -34 1598.06 6917.48   1
  -5  -4 -35 1560.61 6910.83   1
  -5  -4 -36  899.50 6952.57   1
  -5  -5  34 1973.85 7688.84   1
  -5  -5  33 3061.82 7242.64   1
  -5  -5  32 4822.27 7126.10   1
  -5  -5  31 5042.65 7273.89   1
  -5  -5  30 4816.44 6875.21   1
  -5  -5  29 4487.42 7626.02   1
  -5  -5  28 3541.41 7301.34   1
  -5  -5  27 2297.80 7017.22   1
  -5  -5  26 2458.95 6957.05   1
  -5  -5  25 2782.83 7088.70   1
  -5  -5  24 2145.26 6830.37   1
  -5  -5  23 1652.45 6811.03   1
  -5  -5  22  982.33 6844.40   1
  -5  -5  21 1749.62 6808.56   1
  -5  -5  20 2932.03 7022.35   1
  -5  -5  19 5129.60 6759.53   1
  -5  -5  18 7669.44 6733.51   1
  -5  -5  17  12726. 6556.78   1
  -5  -5  16  19148. 6877.22   1
  -5  -5  15  18810. 5630.28   1
  -5  -5  14  17014. 5934.20   1
  -5  -5  13  11107. 5111.08   1
  -5  -5  12 9753.69 5370.46   1
  -5  -5  11 7654.54 5067.70   1
  -5  -5  10 6888.86 4643.08   1
  -5  -5   9 6276.46 4702.67   1
  -5  -5   8 5164.98 4493.17   1
  -5  -5   7 5725.31 4323.63   1
  -5  -5   6 6941.70 4444.11   1
  -5  -5   5 7390.38 4391.64   1
  -5  -5   4 6816.55 4121.15   1
  -5  -5   3 6116.67 3862.87   1
  -5  -5   2 6329.59 4098.51   1
  -5  -5   1 6936.68 4069.66   1
  -5  -5   0 7508.05 4778.88   1
  -5  -5  -1 8757.33 4218.57   1
  -5  -5  -2 9204.85 4556.12   1
  -5  -5  -3 8549.51 4633.53   1
  -5  -5  -4 8715.26 5012.22   1
  -5  -5  -5 7921.98 4870.71   1
  -5  -5  -6 8860.47 4760.97   1
  -5  -5  -7 8942.34 4937.47   1
  -5  -5  -8 8756.10 5341.63   1
  -5  -5  -9 9261.83 5152.07   1
  -5  -5 -10  10337. 5299.84   1
  -5  -5 -11  10310. 5639.24   1
  -5  -5 -12  10540. 6272.98   1
  -5  -5 -13 8432.69 6068.13   1
  -5  -5 -14 7480.17 6212.53   1
  -5  -5 -15 6186.95 6375.49   1
  -5  -5 -16 5230.77 6798.43   1
  -5  -5 -17 4369.31 6944.34   1
  -5  -5 -18 3520.75 6660.18   1
  -5  -5 -19 2445.17 6842.42   1
  -5  -5 -20 1262.11 7615.90   1
  -5  -5 -21 1602.50 7770.65   1
  -5  -5 -22 3727.84 7713.97   1
  -5  -5 -23 4276.89 7765.71   1
  -5  -5 -24 4879.53 7478.50   1
  -5  -5 -25 4937.95 7476.79   1
  -5  -5 -26 4696.06 7246.45   1
  -5  -5 -27 5551.85 7480.39   1
  -5  -5 -28 4792.04 7573.85   1
  -5  -5 -29 3018.86 7630.45   1
  -5  -5 -30 2566.44 7857.99   1
  -5  -6  25 2985.02 8137.43   1
  -5  -6  24 4938.65 8331.56   1
  -5  -6  23 6107.50 8537.63   1
  -5  -6  22 5683.53 8353.71   1
  -5  -6  21 5470.69 8120.26   1
  -5  -6  20 5644.73 7970.95   1
  -5  -6  19 4887.57 8384.51   1
  -5  -6  18 5044.11 8075.74   1
  -5  -6  17 5870.79 8229.60   1
  -5  -6  16 5401.90 8041.42   1
  -5  -6  15 5980.00 7552.33   1
  -5  -6  14 6652.75 7296.56   1
  -5  -6  13 7933.49 6817.99   1
  -5  -6  12 7555.55 6805.12   1
  -5  -6  11 7152.29 6336.64   1
  -5  -6  10 6338.08 6181.58   1
  -5  -6   9 5834.34 6389.13   1
  -5  -6   8 5053.37 5991.86   1
  -5  -6   7 5782.31 5820.73   1
  -5  -6   6 6010.51 5826.05   1
  -5  -6   5 6559.72 5733.14   1
  -5  -6   4 7713.68 5609.33   1
  -5  -6   3 8231.91 5791.00   1
  -5  -6   2 8870.60 5630.49   1
  -5  -6   1 8403.84 5662.08   1
  -5  -6   0 7502.67 5770.54   1
  -5  -6  -1 6586.82 5999.37   1
  -5  -6  -2 6891.99 6085.99   1
  -5  -6  -3 6767.35 6079.81   1
  -5  -6  -4 7450.19 6606.08   1
  -5  -6  -5 8975.24 6487.06   1
  -5  -6  -6 9896.51 6852.82   1
  -5  -6  -7 9174.00 6767.74   1
  -5  -6  -8 6723.15 6853.84   1
  -5  -6  -9 6463.45 6911.59   1
  -5  -6 -10 6818.52 7038.49   1
  -5  -6 -11 7768.55 7356.83   1
  -5  -6 -12 8401.52 7927.66   1
  -5  -6 -13 8767.53 7971.53   1
  -5  -6 -14 8149.90 7976.41   1
  -5  -6 -15 6481.56 8015.02   1
  -5  -6 -16 3766.54 8340.85   1
  -5  -6 -17 2707.39 7797.02   1
  -5  -6 -18 2852.58 8107.85   1
  -5  -6 -19 2590.15 8439.36   1
  -5  -6 -20 2291.95 9117.83   1
   6   0 -40 1729.47  14320.   1
   6   0 -39 1580.12  13598.   1
   6   0 -38 1649.79  13307.   1
   6   0 -37 3192.99  12277.   1
   6   0 -36 1483.89  12265.   1
   6   0 -35  141.24  12043.   1
   6   0 -34 1654.44  11864.   1
   6   0 -33 3318.22  11608.   1
   6   0 -32 3346.35  11743.   1
   6   0 -31 2630.66  11689.   1
   6   0 -30 1509.19  12151.   1
   6   0 -29 1211.81  11589.   1
   6   0 -28 3075.01  11710.   1
   6   0 -27 3627.67  11197.   1
   6   0 -26 2713.49  11790.   1
   6   0 -25 2558.34  12611.   1
   6   0 -24 3989.00  11457.   1
   6   0 -23 6910.26  12171.   1
   6   0 -22 6910.64  10639.   1
   6   0 -21 8312.63  10470.   1
   6   0 -20 8305.79  10352.   1
   6   0 -19  14576.  10938.   1
   6   0 -18  22242.  11212.   1
   6   0 -17  28974. 9198.46   1
   6   0 -16  25673. 8865.06   1
   6   0 -15  16660. 8161.99   1
   6   0 -14  10507. 7186.62   1
   6   0 -13 9237.30 8774.54   1
   6   0 -12  13036. 6366.68   1
   6   0 -11  16233. 6135.02   1
   6   0 -10  18540. 6790.26   1
   6   0  -9  23229. 6561.51   1
   6   0  -8  22828. 5880.42   1
   6   0  -7  25974. 5885.70   1
   6   0  -6  26400. 5689.77   1
   6   0  -5  25100. 5515.17   1
   6   0  -4  25106. 5280.76   1
   6   0  -3  28764. 5647.75   1
   6   0  -2  39291. 5691.10   1
   6   0  -1  52959. 6412.77   1
   6   0   0  62800. 6266.56   1
   6   0   1  73541. 6477.58   1
   6   0   2  80121. 6904.07   1
   6   0   3  76582. 6423.57   1
   6   0   4  73442. 6885.96   1
   6   0   5  57697. 7104.15   1
   6   0   6  40011. 6228.67   1
   6   0   7  18812. 5985.74   1
   6   0   8  14115. 6633.32   1
   6   0   9  19839. 8201.86   1
   6   0  10  22857. 7145.12   1
   6   0  11  21451. 7370.01   1
   6   0  12  17499. 8649.53   1
   6   0  13  12655. 9338.65   1
   6   0  14  11274. 7914.68   1
   6   0  15  12777. 8104.97   1
   6   0  16  14966. 8812.07   1
   6   0  17  12173. 8772.30   1
   6   0  18 7609.79  10269.   1
   6   0  19 8970.51 9258.88   1
   6   0  20 6659.16 9379.35   1
   6   0  21 4424.05 9753.24   1
   6   0  22 2403.80  10045.   1
   6   0  23  295.95  10335.   1
   6   0  24  599.90  10727.   1
   6   0  25 1769.21  10901.   1
   6   0  26 2130.97  10940.   1
   6   0  27 2283.55  11385.   1
   6   0  28 2995.08  11006.   1
   6   0  29 1558.65  11312.   1
   6   0  30  -23.39  10859.   1
   6   0  31 2140.81  11241.   1
   6   0  32 2644.87  11093.   1
   6   0  33 1190.24  11942.   1
   6   0  34 3447.52  12565.   1
  -6  -1  39  174.70 9441.54   1
  -6  -1  38  256.95 9199.72   1
  -6  -1  37  356.73 9094.10   1
  -6  -1  36  220.63 8800.84   1
  -6  -1  35 -398.89 8661.51   1
  -6  -1  34  655.85 8465.95   1
  -6  -1  33  838.68 8426.20   1
  -6  -1  32  941.81 8614.30   1
  -6  -1  31  648.04 8266.23   1
  -6  -1  30 -1075.8 8491.88   1
  -6  -1  29  295.50 8885.91   1
  -6  -1  28 2203.34 8073.41   1
  -6  -1  27 3180.89 8011.65   1
  -6  -1  26 1555.38 7755.79   1
  -6  -1  25  988.11 8164.02   1
  -6  -1  24  -17.67 7648.31   1
  -6  -1  23 -387.73 7585.98   1
  -6  -1  22 -339.49 7851.55   1
  -6  -1  21 1004.91 8383.97   1
  -6  -1  20 1968.47 7886.48   1
  -6  -1  19 1124.50 7338.82   1
  -6  -1  18 2074.87 6917.33   1
  -6  -1  17 3574.68 6485.50   1
  -6  -1  16 4581.42 6304.38   1
  -6  -1  15 3092.89 5530.22   1
  -6  -1  14 2212.99 5334.50   1
  -6  -1  13 1984.79 5198.26   1
  -6  -1  12 2598.38 5014.79   1
  -6  -1  11 2645.13 4557.68   1
  -6  -1  10 3213.76 3944.44   1
  -6  -1   9 4233.37 3580.83   1
  -6  -1   8 4987.32 3289.86   1
  -6  -1   7 4471.78 3613.42   1
  -6  -1   6 6169.54 3646.78   1
  -6  -1   5 5353.05 3071.18   1
  -6  -1   4 5150.75 3447.00   1
  -6  -1   3 6447.41 3699.55   1
  -6  -1   2 7217.90 3310.81   1
  -6  -1   1 9602.72 3578.18   1
  -6  -1   0  11529. 3900.85   1
  -6  -1  -1  16396. 4053.35   1
  -6  -1  -2  15206. 3804.84   1
  -6  -1  -3  13667. 4178.15   1
  -6  -1  -4 8943.45 4522.07   1
  -6  -1  -5 5109.35 4141.43   1
  -6  -1  -6 3584.22 4219.70   1
  -6  -1  -7 3240.22 4771.19   1
  -6  -1  -8 2518.96 4320.86   1
  -6  -1  -9 2446.47 4844.45   1
  -6  -1 -10 3422.29 4640.82   1
  -6  -1 -11 5389.75 5302.42   1
  -6  -1 -12 5907.56 5076.27   1
  -6  -1 -13 6120.20 5446.10   1
  -6  -1 -14 4874.13 5643.85   1
  -6  -1 -15 2592.96 5765.37   1
  -6  -1 -16 1569.34 7329.03   1
  -6  -1 -17 1586.55 6122.79   1
  -6  -1 -18 1685.55 6606.33   1
  -6  -1 -19  605.92 6898.98   1
  -6  -1 -20 1381.15 7175.66   1
  -6  -1 -21 2262.05 7299.46   1
  -6  -1 -22 2204.36 7522.58   1
  -6  -1 -23 2030.23 7566.01   1
  -6  -1 -24 1889.18 7935.90   1
  -6  -1 -25 2133.98 7846.45   1
  -6  -1 -26 2087.02 7828.55   1
  -6  -1 -27 2493.51 8249.75   1
  -6  -1 -28 1348.68 8206.98   1
  -6  -1 -29 -401.95 8330.59   1
  -6  -1 -30  -19.80 8346.65   1
  -6  -1 -31 1386.07 8358.58   1
  -6  -1 -32 1742.46 8446.10   1
  -6  -1 -33 1180.77 8592.59   1
  -6  -2  37  522.61 8877.89   1
  -6  -2  36  585.38 8722.50   1
  -6  -2  35 1415.84 8505.08   1
  -6  -2  34 1362.09 8483.48   1
  -6  -2  33  -93.99 8954.86   1
  -6  -2  32 1207.41 8261.23   1
  -6  -2  31 1880.62 9072.72   1
  -6  -2  30 2222.98 8566.50   1
  -6  -2  29 1274.61 9337.41   1
  -6  -2  28  631.34 8050.74   1
  -6  -2  27 -201.73 8047.42   1
  -6  -2  26 1950.84 7623.73   1
  -6  -2  25 2173.92 7412.11   1
  -6  -2  24 3748.43 7386.13   1
  -6  -2  23 7660.78 7602.25   1
  -6  -2  22 8591.79 7489.72   1
  -6  -2  21 6067.55 7462.38   1
  -6  -2  20 2950.26 7267.21   1
  -6  -2  19 3878.39 7368.97   1
  -6  -2  18 6601.12 6787.01   1
  -6  -2  17  10097. 6856.72   1
  -6  -2  16  10847. 6807.63   1
  -6  -2  15 8534.05 6654.27   1
  -6  -2  14 5678.49 6081.28   1
  -6  -2  13 6006.04 5369.24   1
  -6  -2  12 8426.08 4836.08   1
  -6  -2  11 9997.39 4568.70   1
  -6  -2  10  10220. 4781.45   1
  -6  -2   9  11164. 4183.72   1
  -6  -2   8  10674. 3948.95   1
  -6  -2   7  10887. 4033.65   1
  -6  -2   6  11145. 3703.65   1
  -6  -2   5  10374. 3581.30   1
  -6  -2   4  10126. 3662.84   1
  -6  -2   3  10003. 3672.33   1
  -6  -2   2  12103. 3707.98   1
  -6  -2   1  15378. 3818.96   1
  -6  -2   0  20079. 3987.43   1
  -6  -2  -1  24961. 4045.81   1
  -6  -2  -2  26753. 4332.93   1
  -6  -2  -3  29019. 4266.98   1
  -6  -2  -4  28032. 4390.12   1
  -6  -2  -5  22416. 4820.57   1
  -6  -2  -6  18511. 4849.16   1
  -6  -2  -7  12261. 4886.34   1
  -6  -2  -8  11384. 4922.87   1
  -6  -2  -9  13972. 4786.79   1
  -6  -2 -10  15406. 5021.73   1
  -6  -2 -11  13748. 5393.63   1
  -6  -2 -12 9036.36 5418.35   1
  -6  -2 -13 5390.00 6205.79   1
  -6  -2 -14 4311.78 5805.81   1
  -6  -2 -15 5328.68 6092.84   1
  -6  -2 -16 5743.72 6626.23   1
  -6  -2 -17 5079.94 6926.77   1
  -6  -2 -18 5153.69 6826.93   1
  -6  -2 -19 4564.18 7494.62   1
  -6  -2 -20 2950.60 7369.55   1
  -6  -2 -21 3338.54 7521.07   1
  -6  -2 -22 3300.55 8051.80   1
  -6  -2 -23 3371.93 7920.04   1
  -6  -2 -24 2509.67 8776.53   1
  -6  -2 -25 3113.15 8453.19   1
  -6  -2 -26 3079.33 8148.47   1
  -6  -2 -27 2725.06 8902.79   1
  -6  -2 -28 2189.45 8524.09   1
  -6  -2 -29 2750.39 8320.54   1
  -6  -2 -30 3153.16 8457.01   1
  -6  -2 -31 1555.29 8518.45   1
  -6  -3  33  671.10 8162.65   1
  -6  -3  32  926.21 8106.49   1
  -6  -3  31  123.70 8149.00   1
  -6  -3  30 -508.88 8139.29   1
  -6  -3  29  897.00 8231.18   1
  -6  -3  28 3772.31 8447.06   1
  -6  -3  27 4585.27 8444.15   1
  -6  -3  26 2803.11 8641.74   1
  -6  -3  25  875.98 8497.03   1
  -6  -3  24 1602.81 8339.07   1
  -6  -3  23 2068.21 8257.57   1
  -6  -3  22 1933.08 7908.92   1
  -6  -3  21 1925.55 7664.19   1
  -6  -3  20 2736.01 8195.71   1
  -6  -3  19 3618.29 7352.35   1
  -6  -3  18 3931.89 6788.06   1
  -6  -3  17 4017.61 7026.13   1
  -6  -3  16 3504.29 6660.61   1
  -6  -3  15 3179.18 6517.62   1
  -6  -3  14 3796.24 6097.18   1
  -6  -3  13 3697.23 5946.23   1
  -6  -3  12 3437.85 5553.08   1
  -6  -3  11 4936.00 5144.27   1
  -6  -3  10 8520.95 5529.81   1
  -6  -3   9  12454. 4838.33   1
  -6  -3   8  11579. 4478.52   1
  -6  -3   7  13976. 4075.60   1
  -6  -3   6  12450. 4093.17   1
  -6  -3   5  12530. 3815.56   1
  -6  -3   4  12770. 3965.16   1
  -6  -3   3  13198. 3752.72   1
  -6  -3   2  17685. 4258.54   1
  -6  -3   1  21688. 4452.64   1
  -6  -3   0  26506. 4751.09   1
  -6  -3  -1  32263. 4460.37   1
  -6  -3  -2  32268. 4574.94   1
  -6  -3  -3  27614. 4726.23   1
  -6  -3  -4  19726. 4856.87   1
  -6  -3  -5  11307. 4901.43   1
  -6  -3  -6 6843.98 5191.26   1
  -6  -3  -7 5089.12 5362.52   1
  -6  -3  -8 3749.24 5284.97   1
  -6  -3  -9 3301.98 5524.39   1
  -6  -3 -10 3982.00 5657.58   1
  -6  -3 -11 4952.36 6007.80   1
  -6  -3 -12 5507.44 6499.96   1
  -6  -3 -13 6099.78 6517.68   1
  -6  -3 -14 5117.60 6988.88   1
  -6  -3 -15 2545.50 7652.49   1
  -6  -3 -16 1103.07 8040.18   1
  -6  -3 -17 1169.99 7833.26   1
  -6  -3 -18 2004.42 7901.30   1
  -6  -3 -19 1940.57 8135.06   1
  -6  -3 -20 2406.59 8759.75   1
  -6  -3 -21 2648.43 8434.61   1
  -6  -3 -22 3627.46 8848.35   1
  -6  -3 -23 3191.43 8086.65   1
  -6  -3 -24 2409.16 8878.77   1
  -6  -3 -25 2688.56 8457.99   1
  -6  -3 -26 2476.46 9237.40   1
  -6  -3 -27 2432.63 8741.10   1
  -6  -3 -28 1451.44 8591.85   1
  -6  -4  28 2893.50 9345.06   1
  -6  -4  27 1441.86 9311.32   1
  -6  -4  26 1407.07 9029.88   1
  -6  -4  25 1830.27 8462.25   1
  -6  -4  24 2357.70 8559.93   1
  -6  -4  23 3988.02 8734.30   1
  -6  -4  22 5176.50 8183.88   1
  -6  -4  21 6462.29 8352.46   1
  -6  -4  20 7608.03 8020.21   1
  -6  -4  19 6518.84 7850.98   1
  -6  -4  18 4560.66 8198.08   1
  -6  -4  17 4160.19 7861.09   1
  -6  -4  16 3701.00 6615.45   1
  -6  -4  15 4712.79 6728.12   1
  -6  -4  14 4698.48 6252.66   1
  -6  -4  13 6184.94 6236.21   1
  -6  -4  12 6345.43 5355.33   1
  -6  -4  11 6074.83 5880.37   1
  -6  -4  10 5516.26 4972.98   1
  -6  -4   9 5573.64 4797.20   1
  -6  -4   8 5201.10 5343.00   1
  -6  -4   7 5729.82 4406.38   1
  -6  -4   6 5177.52 5049.58   1
  -6  -4   5 4705.83 4265.17   1
  -6  -4   4 5067.06 4907.11   1
  -6  -4   3 4805.77 4307.77   1
  -6  -4   2 5085.85 4448.58   1
  -6  -4   1 5702.77 4746.79   1
  -6  -4   0 5791.09 4758.06   1
  -6  -4  -1 6038.68 5360.46   1
  -6  -4  -2 7587.58 5868.67   1
  -6  -4  -3 7432.62 5830.69   1
  -6  -4  -4 6805.73 5363.05   1
  -6  -4  -5 6356.76 6032.25   1
  -6  -4  -6 6083.98 5781.03   1
  -6  -4  -7 7147.54 5923.67   1
  -6  -4  -8 7581.97 6401.91   1
  -6  -4  -9 8365.34 6567.89   1
  -6  -4 -10 7669.42 7087.87   1
  -6  -4 -11 7112.79 7769.48   1
  -6  -4 -12 6404.15 8153.38   1
  -6  -4 -13 6593.89 8163.19   1
  -6  -4 -14 6383.33 8521.25   1
  -6  -4 -15 5993.12 8795.43   1
  -6  -4 -16 7385.57 9088.50   1
  -6  -4 -17 6668.95 8961.52   1
  -6  -4 -18 5120.26 8694.85   1
  -6  -4 -19 3534.83 8639.16   1
  -6  -4 -20 2616.86 9217.13   1
  -6  -4 -21 1915.65 8808.29   1
  -6  -4 -22 2178.15 9085.03   1
  -6  -5  17 4810.38 9427.17   1
  -6  -5  16 4810.24 8624.78   1
  -6  -5  15 4435.92 8735.10   1
  -6  -5  14 4302.40 8622.11   1
  -6  -5  13 5125.94 7460.84   1
  -6  -5  12 4158.98 8250.67   1
  -6  -5  11 4028.66 6779.02   1
  -6  -5  10 4455.62 7167.70   1
  -6  -5   9 4159.49 7194.37   1
  -6  -5   8 4888.45 6304.21   1
  -6  -5   7 5354.76 6154.84   1
  -6  -5   6 5132.20 6295.34   1
  -6  -5   5 5112.02 6011.51   1
  -6  -5   4 5168.62 6002.40   1
  -6  -5   3 5386.04 5972.99   1
  -6  -5   2 5885.43 6158.07   1
  -6  -5   1 6245.03 6367.01   1
  -6  -5   0 6390.36 6276.19   1
  -6  -5  -1 7684.23 7417.36   1
  -6  -5  -2 6685.21 7038.51   1
  -6  -5  -3 6483.41 7633.88   1
  -6  -5  -4 6795.85 7798.99   1
  -6  -5  -5 6142.19 7935.10   1
  -6  -5  -6 4840.38 8137.25   1
  -6  -5  -7 4986.03 7924.10   1
  -6  -5  -8 3569.39 7930.21   1
  -6  -5  -9 2779.43 8158.94   1
  -6  -5 -10 2833.25 8076.58   1
  -6  -5 -11 3344.81 8727.41   1
  -6  -5 -12 3569.45 9097.73   1
   7   0 -23  645.14  16011.   1
   7   0 -22 2490.74  15244.   1
   7   0 -21 2615.30  16083.   1
   7   0 -20 3195.13  14793.   1
   7   0 -19 1500.37  13666.   1
   7   0 -18  823.87  13742.   1
   7   0 -17  878.75  13576.   1
   7   0 -16 1137.88  11275.   1
   7   0 -15 1764.98  17622.   1
   7   0 -14 1345.94 9435.58   1
   7   0 -13 1541.09  12187.   1
   7   0 -12 3199.96  11408.   1
   7   0 -11 1856.37  11457.   1
   7   0 -10 1677.40  10776.   1
   7   0  -9  894.53  11396.   1
   7   0  -8 1846.62  10110.   1
   7   0  -7 2590.83 8219.46   1
   7   0  -6 2896.19 8338.11   1
   7   0  -5 2258.07 9640.25   1
   7   0  -4 3251.30 8756.08   1
   7   0  -3 2454.58 9853.64   1
   7   0  -2 3098.30 8639.08   1
   7   0  -1 3126.14 9536.18   1
   7   0   0 3326.57 9414.36   1
   7   0   1 4145.86  10917.   1
   7   0   2 5237.91  10105.   1
   7   0   3 1164.03 8033.72   1
   7   0   4 1390.32 8300.59   1
   7   0   5 1910.19 8976.00   1
   7   0   6 3009.63  12398.   1
   7   0   7  999.63 8979.92   1
   7   0   8  778.75 9294.60   1
   7   0   9  105.91 9531.42   1
   7   0  10 1027.85  13057.   1
   7   0  11 2990.76  13292.   1
   7   0  12 1430.42  13231.   1
   7   0  13  827.77  13898.   1
   7   0  14 1772.23  15007.   1
   7   0  15  436.85  14377.   1
   7   0  16  436.23  16156.   1
  -7  -1  22 2063.66  10584.   1
  -7  -1  21  615.91  10041.   1
  -7  -1  20  816.37  10184.   1
  -7  -1  19 1571.96 9603.05   1
  -7  -1  18  883.23 9840.65   1
  -7  -1  17 2558.96 8740.70   1
  -7  -1  16 4397.06 8614.75   1
  -7  -1  15 3327.48 8912.22   1
  -7  -1  14 3001.40 7823.07   1
  -7  -1  13 2658.83 8220.76   1
  -7  -1  12 1973.24 8125.77   1
  -7  -1  11 2819.70 7940.15   1
  -7  -1  10 4392.10 6285.41   1
  -7  -1   9 4120.91 6376.40   1
  -7  -1   8 4416.73 6196.22   1
  -7  -1   7 3787.92 6177.29   1
  -7  -1   6 3467.13 5066.99   1
  -7  -1   5 3396.26 5702.19   1
  -7  -1   4 3399.30 5690.57   1
  -7  -1   3 3689.05 6318.86   1
  -7  -1   2 4347.89 5649.02   1
  -7  -1   1 5789.24 6364.32   1
  -7  -1   0 7565.34 7131.42   1
  -7  -1  -1 7321.26 6829.56   1
  -7  -1  -2 7540.65 6705.97   1
  -7  -1  -3 6164.22 7433.98   1
  -7  -1  -4 5957.81 6933.25   1
  -7  -1  -5 5375.69 8302.07   1
  -7  -1  -6 5697.87 7902.10   1
  -7  -1  -7 4277.30 7752.98   1
  -7  -1  -8 4326.58 8402.33   1
  -7  -1  -9 7366.83 8376.57   1
  -7  -1 -10 6119.69 7950.46   1
  -7  -1 -11 5302.98 8681.41   1
  -7  -1 -12 3164.71 8499.59   1
  -7  -1 -13 3185.91 9352.04   1
  -7  -1 -14 2138.59 8944.38   1
  -7  -1 -15 2535.46 9091.11   1
  -7  -2  17  10180. 9948.35   1
  -7  -2  16 8609.66 9687.84   1
  -7  -2  15 7640.45 8564.44   1
  -7  -2  14 6920.57 8145.13   1
  -7  -2  13 6312.28 7720.47   1
  -7  -2  12 5571.62 7335.77   1
  -7  -2  11 6397.04 7979.37   1
  -7  -2  10 6287.99 7611.92   1
  -7  -2   9 7086.82 6337.50   1
  -7  -2   8 5547.45 7606.76   1
  -7  -2   7 7067.33 6037.81   1
  -7  -2   6 7146.67 5924.08   1
  -7  -2   5 7106.98 5938.03   1
  -7  -2   4 7493.12 6075.13   1
  -7  -2   3 9719.57 6305.96   1
  -7  -2   2  11856. 6717.61   1
  -7  -2   1  15842. 6857.80   1
  -7  -2   0  19839. 6942.56   1
  -7  -2  -1  20914. 7195.34   1
  -7  -2  -2  20260. 7773.54   1
  -7  -2  -3  17430. 7473.91   1
  -7  -2  -4  11658. 7732.70   1
  -7  -2  -5 8940.03 7707.80   1
  -7  -2  -6 6762.52 8401.24   1
  -7  -2  -7 5627.90 9055.45   1
  -7  -2  -8 4007.27 8365.54   1
  -7  -2  -9 3324.90 8765.79   1
  -7  -2 -10 4572.91 8729.60   1
  -7  -2 -11 5457.01 8790.76   1
   0   0   0      0.    0.00   0
;
_shelx_hkl_checksum   12617
